# Supplementary material for: A collaborative approach to exercise provision for people with Parkinson’s - a feasibility and acceptability study of the PDConnect programme [version 2; peer review: 2 approved]
Source: AMRC Open Res. Author manuscript; Available in PMC 2021 Jun 15. (PMC7610987; doi:10.12688/amrcopenres.12936.2)
Supplement: Full Text XML [file EMS126665-supplement-Full_Text_XML.xml]

<!DOCTYPE article
  PUBLIC "-//NLM//DTD Journal Publishing DTD v3.0 20080202//EN" "https://dtd.nlm.nih.gov/publishing/3.0/journalpublishing3.dtd">
<article xmlns:mml="http://www.w3.org/1998/Math/MathML" xmlns:xlink="http://www.w3.org/1999/xlink" article-type="study-protocol" dtd-version="1.2" xml:lang="en"><?properties manuscript?><?origin nihpa?>
    <front>
        <journal-meta>
            <journal-id journal-id-type="pmc">AMRC Open Res</journal-id>
            <journal-title-group>
                <journal-title>AMRC Open Research</journal-title>
            </journal-title-group>
            <issn pub-type="epub">2517-6900</issn>
            <publisher>
                <publisher-name>F1000 Research Limited</publisher-name>
                <publisher-loc>London, UK</publisher-loc>
            </publisher>
        </journal-meta>
        <article-meta><article-id pub-id-type="manuscript">ukpmcpa</article-id><article-id pub-id-type="doi">10.12688/amrcopenres.12936.2</article-id><article-categories><subj-group subj-group-type="heading"><subject>Article</subject></subj-group></article-categories><title-group>
                <article-title>A collaborative approach to exercise provision for people with Parkinson&#x2019;s &#x2013; a feasibility and acceptability study of the PDConnect programme</article-title>
                <fn-group content-type="pub-status">
                    <fn id="FN1">
                        <p id="P1">[version 2; peer review: 2 approved]</p>
                    </fn>
                </fn-group>
            </title-group><contrib-group>
                <contrib contrib-type="author" corresp="yes">
                    <name name-style="western">
                        <surname>Jones</surname>
                        <given-names>Julie</given-names>
                    </name>
                    <role content-type="http://credit.casrai.org/">Conceptualization</role>
                    <role content-type="http://credit.casrai.org/">Funding Acquisition</role>
                    <role content-type="http://credit.casrai.org/">Methodology</role>
                    <role content-type="http://credit.casrai.org/">Project Administration</role>
                    <role content-type="http://credit.casrai.org/">Resources</role>
                    <role content-type="http://credit.casrai.org/">Writing &#x2013; Original Draft Preparation</role>
                    <role content-type="http://credit.casrai.org/">Writing &#x2013; Review &amp; Editing</role>
                    <uri content-type="orcid">https://orcid.org/0000-0003-1943-1508</uri>
                    <xref rid="C1" ref-type="corresp">a</xref>
                    <xref rid="A1" ref-type="aff">1</xref>
                </contrib>
                <contrib contrib-type="author" corresp="no">
                    <name name-style="western">
                        <surname>Alexander</surname>
                        <given-names>Lyndsay</given-names>
                    </name>
                    <role content-type="http://credit.casrai.org/">Funding Acquisition</role>
                    <role content-type="http://credit.casrai.org/">Methodology</role>
                    <role content-type="http://credit.casrai.org/">Supervision</role>
                    <role content-type="http://credit.casrai.org/">Writing &#x2013; Review &amp; Editing</role>
                    <uri content-type="orcid">https://orcid.org/0000-0003-2437-9150</uri>
                    <xref rid="A1" ref-type="aff">1</xref>
                </contrib>
                <contrib contrib-type="author" corresp="no">
                    <name name-style="western">
                        <surname>Hancock</surname>
                        <given-names>Elizabeth</given-names>
                    </name>
                    <role content-type="http://credit.casrai.org/">Funding Acquisition</role>
                    <role content-type="http://credit.casrai.org/">Methodology</role>
                    <role content-type="http://credit.casrai.org/">Supervision</role>
                    <role content-type="http://credit.casrai.org/">Writing &#x2013; Review &amp; Editing</role>
                    <xref rid="A1" ref-type="aff">1</xref>
                </contrib>
                <contrib contrib-type="author" corresp="no">
                    <name name-style="western">
                        <surname>Cooper</surname>
                        <given-names>Kay</given-names>
                    </name>
                    <role content-type="http://credit.casrai.org/">Funding Acquisition</role>
                    <role content-type="http://credit.casrai.org/">Methodology</role>
                    <role content-type="http://credit.casrai.org/">Supervision</role>
                    <role content-type="http://credit.casrai.org/">Writing &#x2013; Review &amp; Editing</role>
                    <uri content-type="orcid">https://orcid.org/0000-0001-9958-2511</uri>
                    <xref rid="A1" ref-type="aff">1</xref>
                    <xref rid="A2" ref-type="aff">2</xref>
                </contrib>
                <aff id="A1">
                    <label>1</label>School of Health Sciences, Robert Gordon University, Aberdeen, AB10 7QT, UK</aff>
                <aff id="A2">
                    <label>2</label>AHP Directorate, NHS Grampian, Aberdeen, UK</aff>
            </contrib-group><author-notes>
                <corresp id="C1">
                    <label>a</label>
                    <email xlink:href="mailto:j.c.jones@rgu.ac.uk">j.c.jones@rgu.ac.uk</email>
                </corresp>
                <fn fn-type="conflict" id="FN2">
                    <p id="P2">No competing interests were disclosed.</p>
                </fn>
            </author-notes><pub-date pub-type="epub">
                <day>1</day>
                <month>4</month>
                <year>2021</year>
            </pub-date><pub-date pub-type="collection">
                <year>2020</year>
            </pub-date><permissions>
                <copyright-statement>Copyright: &#xa9; 2021 Jones J et al.</copyright-statement>
                <copyright-year>2021</copyright-year>
                <license xlink:href="http://creativecommons.org/licenses/by/4.0/">
                    <license-p>This is an open access article distributed under the terms of the Creative Commons Attribution Licence, which permits unrestricted use, distribution, and reproduction in any medium, provided the original work is properly cited.</license-p>
                </license>
            </permissions><self-uri content-type="pdf" xlink:href="amrcopenres-2-14059.pdf"/><abstract>
                <p id="P3">
                    <bold>Background: </bold>Exercise has been shown to be beneficial for people with Parkinson&#x2019;s (PwP), slowing the rate of decline of motor and non-motor symptoms, with emerging evidence associating exercise with a neuroprotective effect. Current exercise provision is time-limited, and delivered in the absence of strategies to support long-term adherence to exercise. With a growing Parkinson&#x2019;s population, there is a need to develop long-term sustainable approaches to exercise delivery. The
                    <bold> </bold>primary aim of this study is to assess the feasibility and acceptability of a multicomponent intervention (PDConnect) aimed at promoting physical activity, and self-management for PwP.</p>
                <p id="P4"> 
                    <bold>Methods: </bold>A convergent fixed parallel mixed methods design study will be undertaken. The study aims to recruit 30 PwP, who will be randomly allocated into two groups: (i) the usual care group will receive physiotherapy once a week for six weeks delivered via Microsoft Teams. (ii) The PDConnect group will receive physiotherapy once a week for six weeks which combines exercise, education and behaviour change interventions delivered by NHS Parkinson&#x2019;s specialist physiotherapists via Microsoft Teams. This will be followed by 12 weekly sessions of group exercise delivered on Microsoft Teams by fitness instructors specially trained in Parkinson&#x2019;s. Participants will be then contacted by the fitness instructors once per month for three months by video conferencing to support exercise engagement. Primary feasibility data will be collected during the study, with acceptability assessed via semi-structured interviews at the end. Secondary outcomes encompassing motor, non-motor and health and well-being measures will be assessed at baseline, at six, 18, and 30 weeks.</p>
                <p id="P5"> 
                    <bold>Discussion: </bold>This pilot study will establish whether PDConnect is feasible and acceptable to PwP. This will provide a platform for a larger evaluation to assess the effectiveness of PDConnect at increasing exercise participation and self-management within the Parkinson&#x2019;s Community.</p>
                <p id="P6"> 
                    <bold>Trial registration:</bold> Registered on ISRCTN (<ext-link ext-link-type="uri" xlink:href="https://www.isrctn.com/ISRCTN11672329">ISRCTN11672329</ext-link>, 4<sup>th</sup> June 2020).</p>
            </abstract><kwd-group kwd-group-type="author">
                <kwd>Parkinson&#x2019;s</kwd>
                <kwd>exercise</kwd>
                <kwd>behaviour change</kwd>
                <kwd>empowerment</kwd>
                <kwd>partnership</kwd>
            </kwd-group></article-meta>
        <notes>
            <sec sec-type="version-changes" id="S1">
                <label>Revised</label>
                <title>Amendments from Version 1</title>
                <p id="P7">Clarification and additional detail in relation to the intervention has been added. In particular, the behavioural change approach adopted within the study, and how exercise will be progressed during the course of the intervention. Further clarity is also provided on how the group exercise element will address individual participant needs, and ensure participant safety. Owing to ongoing Covid restrictions, this new version also reflects updated and ethically approved changes to the outcome measurement section within the protocol.</p>
            </sec>
        </notes>
    </front>
    <body>
        <sec sec-type="intro" id="S2">
            <title>Introduction</title>
            <p id="P8">Parkinson&#x2019;s is the second most common neurodegenerative condition<xref rid="R1" ref-type="bibr">1</xref>, with global prevalence estimated to exceed 12 million by 2040<xref rid="R2" ref-type="bibr">2</xref>. Parkinson&#x2019;s has over 40 recognised motor and non-motor symptoms, which negatively affect function and quality of life (QoL)<xref rid="R3" ref-type="bibr">3</xref>. Despite major advances in the understanding of Parkinson&#x2019;s, the cure remains elusive, as do effective long-term interventions. Medical management focusses on limiting the impact of symptoms, but medication has a time-limited effect and is associated with substantial side effects. This has fuelled the need to look at alternative strategies for those living with Parkinson&#x2019;s. Exercise has been hailed as the new medicine for Parkinson&#x2019;s and is no longer viewed as a complementary intervention, but is considered of equal importance to medication<xref rid="R3" ref-type="bibr">3</xref>. Exercise is defined as activities, which are planned, structured, and purposeful, with the intention of improving and/or maintaining one or more components of physical fitness<xref rid="R4" ref-type="bibr">4</xref>. Exercise is a subcategory of physical activity, the latter being an umbrella term which encompasses bodily movements produced by skeletal muscles. Physical activity includes a wide range of behaviours including gardening, housework and leisure related activities<xref rid="R4" ref-type="bibr">4</xref>.</p>
            <p id="P9">The progressive nature of Parkinson&#x2019;s<xref rid="R5" ref-type="bibr">5</xref> limits participation in exercise and initiates a vicious cycle of inactivity. Inactivity results in deconditioning, leading to reductions in muscle strength, flexibility, balance, aerobic fitness and an increased risk of falls<xref rid="R6" ref-type="bibr">6</xref>. This is compounded further by non-motor symptoms such as fatigue and depression, which reduce motivation to be active<xref rid="R7" ref-type="bibr">7</xref>. These factors culminate in reduced socialisation, and subsequently QoL<xref rid="R3" ref-type="bibr">3</xref>,<xref rid="R8" ref-type="bibr">8</xref>,<xref rid="R9" ref-type="bibr">9</xref>. The long-term sequela being that the body becomes deconditioned not only as a result of Parkinson&#x2019;s, but also due to inactivity, as illustrated in 
                <xref rid="F1" ref-type="fig">Figure 1</xref>. Consequently, up to 80% of people with Parkinson&#x2019;s (PwP) are classed as sedentary<xref rid="R10" ref-type="bibr">10</xref>, with exercise levels declining from diagnosis<xref rid="R11" ref-type="bibr">11</xref>. The impact of Covid-19 has further impacted on physical activity levels<xref rid="R12" ref-type="bibr">12</xref>. Consequently, PWP have reported deterioration in Parkinsonian symptoms, and mental health and well-being due to restrictions put in place due to Covid-19<xref rid="R13" ref-type="bibr">13</xref>. Regular participation in exercise has been shown to slow down the rate of symptom progression<xref rid="R14" ref-type="bibr">14</xref>&#x2013;<xref rid="R17" ref-type="bibr">17 </xref>in Parkinson&#x2019;s; therefore, there is an urgent need for health interventions, which support PwP to adopt long-term exercise habits.</p>
            
            <p id="P10">Exercise participation among PwP is associated with improvements in strength, balance, gait, and cognition<xref rid="R6" ref-type="bibr">6</xref>,<xref rid="R18" ref-type="bibr">18</xref>,<xref rid="R19" ref-type="bibr">19 </xref>with emerging evidence linking high intensity exercise with a potential disease-modifying effect<xref rid="R17" ref-type="bibr">17</xref>,<xref rid="R20" ref-type="bibr">20</xref>&#x2013;<xref rid="R22" ref-type="bibr">22</xref>. Owing to the diversity of parkinsonian symptoms, sole reliance on any one form of exercise is not advocated; instead a multimodal approach is required<xref rid="R23" ref-type="bibr">23</xref>. Research suggests that frequency and intensity of exercise are key determinants of successful exercise prescription, with guidelines advocating moderate to high intensity exercise conducted five times a week<xref rid="R24" ref-type="bibr">24</xref>,<xref rid="R25" ref-type="bibr">25</xref>. Moreover, exercise needs to be prescribed for a minimum of ten weeks, to promote the physiological adaptation and skill acquisition required to develop self-confidence with exercise. However, the current healthcare system does not have capacity to support high intensity input<xref rid="R26" ref-type="bibr">26</xref>&#x2013;<xref rid="R28" ref-type="bibr">28</xref>, nor support exercise long-term, and therefore alternative models to delivery of exercise for PwP are urgently required<xref rid="R29" ref-type="bibr">29</xref>.</p>
            <p id="P11">Simply instructing PwP to exercise is not effective<xref rid="R23" ref-type="bibr">23</xref>. Rather, exercise needs to be delivered as a package of care, which can be delivered long term to support the development of an exercise habit. Healthcare policy proposes that self-management programmes are the mechanism to effectively manage long-term conditions<xref rid="R26" ref-type="bibr">26</xref> and support sustained behaviour change. Self-management evolved from the Chronic Care Model proposed by Wagner 
                <italic toggle="yes">et al.</italic> (1998)<xref rid="R30" ref-type="bibr">30</xref>, emphasising the importance of organisational change to promote practical, supportive, evidence-based interactions between an informed patient and a proactive practice team. Self-management programmes aim to empower participants through the development of self-efficacy. However, PwP report that access to exercise and ability to self-manage are their greatest unmet needs<xref rid="R31" ref-type="bibr">31</xref>. Combining exercise with behaviour change and education, as a combined health intervention, has been proposed to be more effective than any one component delivered in isolation<xref rid="R32" ref-type="bibr">32</xref>. Therefore, delivering exercise as part of a self-management programme embedded with behaviour change strategies could assist the development of exercise self-efficacy, self-actualisation and empowerment of PwP to assume a partnership role within their care.</p>
            <p id="P12">Telehealth was gaining momentum prior to the Covid-19 pandemic and has seen rapid deployment across many healthcare sectors, including exercise delivery. The role of telehealth, using online means to deliver exercise, may be a practical solution to the evolving challenges of delivering health during the Covid-19 pandemic and beyond, with digital health being central to Scottish government healthcare delivery plans<xref rid="R33" ref-type="bibr">33</xref>. The potential value of telemedicine as a mechanism to support monitoring of symptoms, and medication management is widely acknowledged<xref rid="R34" ref-type="bibr">34</xref>&#x2013;<xref rid="R36" ref-type="bibr">36</xref>. PwP have reported high satisfaction with online support<xref rid="R37" ref-type="bibr">37</xref>, with some preferring online delivery compared with face-to-face<xref rid="R38" ref-type="bibr">38</xref>. Online delivery offers a flexible means to delivering exercise which can be delivered within the home, removing environmental barriers and mitigating interpersonal barriers, providing exercise in a de-medicalised environment, reducing participant anxiety and costs for providers. As such online delivery has potential to improve access and adherence to exercise, as well as provide a more cost and time efficient mode of delivery. Home-based exercise has been shown to be effective<xref rid="R39" ref-type="bibr">39</xref>, feasible, and safe even when delivered at moderate to high intensity for PwP<xref rid="R40" ref-type="bibr">40</xref>. However, use of unsupervised video guided exercise health apps, while feasible among PwP<xref rid="R41" ref-type="bibr">41</xref>, report poor adherence, high drop-out, with few participants meeting their activity goals. Suggesting that supervision is needed to promote and maintain engagement in exercise when delivered online.  However, the feasibility and acceptability of remotely delivered online supervsised exercise for PwP has yet to be fully explored.</p>
            <p id="P13">Following Medical Research Council (MRC) Guidelines for Designing Complex Interventions<xref rid="R42" ref-type="bibr">42</xref>, this study aims to explore the feasibility and acceptability of an online collaborative approach to exercise, delivered by specially trained NHS physiotherapists and fitness instructors, which incorporates individualised exercise, education, and behaviour change techniques to support long-term exercise participation for PwP.</p>
        </sec>
        <sec id="S3">
            <title>Protocol</title>
            <p id="P14">Protocol Version: Version 4, 29<sup>th</sup> January 2021</p>
            <sec id="S4">
                <title>Objectives</title>
                <p id="P15">To determine the feasibility and acceptability of a remotely delivered multi-component intervention (PDConnect) aimed at promoting individualised exercise, physical activity and exercise self-management among community dwelling adults with Parkinson&#x2019;s.</p>
            </sec>
            <sec id="S5">
                <title>Study design</title>
                <p id="P16">A fixed parallel convergent mixed methods design will be employed.</p>
            </sec>
            <sec id="S6">
                <title>Setting</title>
                <p id="P17">This study will be conducted in North East Scotland delivered exclusively online using Microsoft Teams.</p>
            </sec>
            <sec sec-type="Participants" id="S7">
                <title>Participants</title>
                <p id="P18">This study aims to recruit 30 PwP, which aligns with prior feasibility studies<xref rid="R43" ref-type="bibr">43</xref>,<xref rid="R44" ref-type="bibr">44</xref> and will allow sufficient numbers for group exercise. Using convenience sampling, recruitment will be carried out in partnership with NHS consultant neurologists and geriatricians. The consultants will identify eligible PwP who meet the study inclusion criteria (<xref rid="T1" ref-type="table">Table 1</xref>) and will provide them with a participation information sheet (<italic toggle="yes">Extended data</italic><xref rid="R45" ref-type="bibr">45</xref>) and the principal researcher&#x2019;s contact details. Those contacting the researcher will be given opportunity to ask any further questions and will be screened to ensure safety to exercise. PwP who are considered eligible will be offered an appointment within two weeks to undertake consent and baseline measures within their own home, prior to randomisation to either PDConnect or usual care (<xref rid="F2" ref-type="fig">Figure 2</xref>).</p>
                
                
            </sec>
            <sec id="S8">
                <title>Randomisation and blinding</title>
                <p id="P19">Randomisation will be conducted by a Chartered Statistician independent to the study. Stratified random sampling by gender and physical activity will be employed to ensure balance at baseline. Using computer-generated random number sequencing (Excel, Microsoft Corporation) in a ratio of 1:1, a random number will be placed in a sealed, sequentially numbered, opaque envelope. PwP will be allocated randomly by extracting the random number from the envelope and will be notified of group allocation via letter. Group allocation will be concealed from the principal researcher until the end of the study, so that they remain blind to group allocation. Owing to the nature of the intervention being exercise, blinding of PwP is not possible. General Practitioners and Parkinson&#x2019;s Consultants will be informed of their patients&#x2019; involvement within the study.</p>
            </sec>
            <sec id="S9">
                <title>Physiotherapist/fitness instructors</title>
                <p id="P20">Four NHS Physiotherapists will be recruited via purposeful sampling. Eligible Physiotherapists will have a minimum of two-years clinical experience including neurology and geriatrics. The Physiotherapists will be randomly assigned to deliver either PDConnect (n=2) or usual care (n=2), by the use of sealed envelopes provided by the research assistant. Two Fitness Instructors will be recruited from the University Sport facility and will be Register of Exercise Professionals (REPS) accredited (or equivalent). The two Physiotherapists and Fitness Instructors delivering PDConnect will participate in a blended learning training package aimed at developing expertise in exercise prescription for PwP and behaviour change techniques. Those physiotherapists delivering usual care will not receive any training.</p>
            </sec>
            <sec id="S10">
                <title>Intervention</title>
                <p id="P21">

                    <bold>

                        <italic toggle="yes">Usual care</italic>.</bold> Usual care is defined as physiotherapy delivered by community-based physiotherapists (Band 6 or above) who have not received specialist postgraduate training in treatment and management of Parkinson&#x2019;s. PwP will receive six one-to-one physiotherapy sessions lasting up to an hour delivered online via Microsoft Teams. Each session will include assessment, treatment, goal setting and intervention delivery, and will be supplemented by a home exercise programme (HEP). Treatment choices will be guided by participant need, as per standard practice.</p>
                <p id="P22">

                    <bold>

                        <italic toggle="yes">PDConnect</italic>.</bold> PDConnect is an evidence-informed exercise intervention underpinned by empowerment theory<xref rid="R47" ref-type="bibr">47</xref>, with the aim of providing PwP with a toolkit of behaviour change techniques (BCTs) to promote participation in exercise and exercise self-management. The PDConnect programme combines specialist physiotherapy, group-based exercise and self-management, with education and behaviour changes strategies threaded throughout. The programme consists of three components: i) six sessions of one-to-one specialist physiotherapy delivered at home; ii) 12 weekly sessions of group-based exercise; iii) 12 weeks of self-management, where participants will be contacted monthly. Each component will be delivered online using Microsoft Teams. To ensure participant safety during PDConnect, all participants will complete a home risk assessment, complete a participation statement, aligning with best practice guidance on online delivery of exercise<xref rid="R48" ref-type="bibr">48</xref>, and will receive an induction into the use of Microsoft Teams.</p>
                <p id="P23">

                    <bold>Specialist physiotherapy</bold>: Participants will receive six one-to-one physiotherapy sessions over six weeks, to promote continuity of treatment and develop a foundation to promote behaviour change and self-confidence with exercise engagement. Each one-hour session will encompass exercise, embedded with education and behaviour change interventions, and development of a HEP. BCTs will be will selected from the Behaviour change taxonomy described by Michie 
                    <italic toggle="yes">et al.</italic> (2013)<xref rid="R49" ref-type="bibr">49</xref>.  The application of BCTs are mapped to each session in a developmental manner, to support development of exercise self-management. Key BCTs will include: goal planning, shaping knowledge, problem solving, and developing self-awareness, and in the later stages self-belief, reward, and regulation are emphasised. Exercise prescription will encompass strength, aerobic, balance, cognitive, gait, and functional components, with a focus on functional movement patterns, quality and amplitude of movement, in dual and single task activities as per the European physiotherapy guidelines<xref rid="R50" ref-type="bibr">50</xref>. Participants will be encouraged to work at a moderate to high intensity, defined as &#x201c;somewhat hard&#x201d; on the Borg Rating of Perceived Exertion scale<xref rid="R51" ref-type="bibr">51</xref>. Exercises will be mutually selected and delivered in an educational manner, to promote understanding, motivation and adherence. Throughout the PDConnect intervention exercise will be progressed on an individual basis.  Exercises will be prescribed in a progressive manner as advocated by the European Physiotherapy Guideline for Parkinson&#x2019;s by increasing repetitions, speed, load, or task complexity<xref rid="R50" ref-type="bibr">50</xref>.</p>
                <p id="P24">Participants will be supported to develop a weekly exercise activity planner and will record all activity within an activity diary. One-to-one sessions will be supplemented by a HEP aligning with the participant&#x2019;s treatment goals and exercises will be selected from the REHABGuru (Potters Bar, UK) exercise library. Participants will be encouraged complete their HEP five times a week, for a minimum of 30-minutes, and to record all exercise within their activity diary. A handover sheet will be completed for each participant by the Physiotherapist incorporating summary of physiotherapy, goals, and HEP prior to the participants progressing onto the group based element of PDConnect.</p>
                <p id="P25">
                    <bold>12-week group exercise:</bold> Two online exercise groups will be run, with a maximum of eight PwP in a group, aligning with best practice guidelines<xref rid="R48" ref-type="bibr">48</xref>.  To minimise distractions, and reduce safety risk while exercising, participants will also be advised to have their Teams screen set at speaker view allowing them to see only themselves and the fitness instructor.  When providing individual feedback during the class the &#x201c;spotlight&#x201d; feature within Microsoft Teams will be utilised so only the participant and the fitness instructor are visible on screen.</p>
                <p id="P26">Family and carers will also be invited to attend, following basic health screening acknowledging the value of social support reported by PwP.  Based on current research, the class will run for a minimum of 60-minutes. This will encompass, 10 minute warm up and cool down and ten exercise stations, spending four minutes at each station<xref rid="R4" ref-type="bibr">4</xref>. Participants will undertake the same exercises at the same time.  Each station will have four levels of difficulty, tailored to individual ability. Informed by Parkinson&#x2019;s guidelines, exercises will include; mobility, strengthening, aerobic, balance, cognitive, goal-oriented components, with an emphasis on large amplitude movements and intensity of effort. All participants will receive an introduction to each exercise, encompassing key teaching points, practical demonstration, proposed benefits and purpose of the exercise. Videos of each exercise and individual levels will be available on Microsoft Teams to prior to participating. Throughout the class, the fitness instructor will be present to provide feedback, refine technique and progress participants as appropriate. The remaining 30-minutes of the class is allocated to group-based discussion facilitated by the fitness instructor. During this time participants will be able to see and interact with each other and the fitness instructor on screen.  The purpose of these discussions is to promote shared experience and learning.  Participants will be encouraged to continue with their HEP, and these will be reviewed every three weeks and progressed as required by the fitness instructor.</p>
                <p id="P27">

                    <bold>12 weeks self-management</bold>: During this phase participants will exercise independently, following the HEP which has been developed during the programme. Participants will receive a 20-minute phone or video call every month from the fitness instructor, to review and adapt the HEP as required and to support problem solving to overcome any barriers that may have arisen.</p>
            </sec>
            <sec id="S11">
                <title>Outcome measurement</title>
                <p id="P28">

                    <bold>

                        <italic toggle="yes">Primary outcome measurement</italic>.</bold> A mixed methods approach will be adopted to establish feasibility, acceptability and fidelity. As such, data will be collected on feasibility and acceptability as outlined below:</p>
                <p id="P29">

                    <bold>Feasibility:</bold> Feasibility will be assessed by collecting data on the following:</p>
                <list list-type="bullet" id="L1">
                    <list-item>
                        <p id="P30">Recruitment and retention rates</p>
                    </list-item>
                    <list-item>
                        <p id="P31">Adherence rates</p>
                    </list-item>
                    <list-item>
                        <p id="P32">Time required to recruit to target</p>
                    </list-item>
                    <list-item>
                        <p id="P33">Number of eligible participants required to recruit target sample size</p>
                    </list-item>
                    <list-item>
                        <p id="P34">Number of PwP who complete each aspect of PDConnect</p>
                    </list-item>
                    <list-item>
                        <p id="P35">Feasibility of testing procedures and data collection methods, including completion rates of outcome measures</p>
                    </list-item>
                </list>
                <p id="P36">

                    <bold>Acceptability:</bold> Prospective acceptability (reasons for not taking part/discontinuation or dropping out) will be assessed via a survey. Semi-structured interviews will be conducted on completion of the study to explore the potential motivators and barriers associated with the PDConnect programme and experiences of those participating within the study (i.e. physiotherapists, fitness instructors and PwP). Interviews will be conducted by the principal researcher, using Microsoft Teams video conferencing. Interviews will be conducted following the approached outlined by Creswell and Plano-Clark (2011)<xref rid="R52" ref-type="bibr">52</xref>, adopting a topic guide (<italic toggle="yes">Extended data</italic><xref rid="R45" ref-type="bibr">45</xref>) to inform conduct of the interviews. Interviews will be recorded via digital voice recorder and fully transcribed after the event. A fieldwork journal will also be kept by the principal researcher when undertaking the interviews to note additional relevant details which arise. All transcripts will be sent to interviewees following the interview, to confirm accuracy.</p>
                <p id="P37">

                    <bold>Fidelity assessment:</bold> A random sample of six physiotherapy interventions and three group exercise sessions will be videoed to facilitate fidelity assessment. The focus of this assessment will to establish whether the intervention is delivered as planned, in particular content, delivery and duration. Fidelity assessment will be conducted by the researcher following completion of the study after unblinding.</p>
                <p id="P38">

                    <bold>

                        <italic toggle="yes">Secondary outcome measurement</italic>.</bold> Although this study is not powered to detect statistically significant changes in clinical outcome measures, secondary outcomes (measured at baseline, at six, eighteen and thirty weeks) will be collected in order to provide some preliminary data on outcomes such as physical activity, motor and non-motor symptoms, depression and anxiety, fatigue, function, self-efficacy and quality of life. This will generate data on effect sizes to inform sample size calculation for a future effectiveness study. A suite of outcome measures will be employed in order to inform selection of the most appropriate measures for use in a future effectiveness study. All physical measures will be conducted by the principal researcher who is blind to the intervention allocation. Physical measures will be conducted using Microsoft Teams, with participants sent self-administered questionnaires in the post or online depending upon preference. Due to ongoing Covid restrictions, undertaking of physical measures face to face physical measures are not possible. Therefore, to maintain participant safety some physical measures will be omitted due to the online mode of delivery of this study imposed by Covid.  This includes the Functional Gait Assessment, 6 minute walk test and the 10 meter walk test.</p>
                <p id="P39">

                    <bold>Motor function will be measured by:</bold> Unified Parkinson&#x2019;s Disease Rating Scale (UPDRS), Schwab and England, and Activities&#x2010;specific Balance Confidence Scale. All measures are recommended by the Movement Disorders Task Force<xref rid="R46" ref-type="bibr">46</xref>,<xref rid="R53" ref-type="bibr">53</xref>,<xref rid="R54" ref-type="bibr">54</xref> and have recognised psychometric properties for PwP. In addition, self-physical activity in particular step count, will be measured by the use of wrist-worn activity tracker (Mi band version 5.0). The Mi band has good internal consistency during the six-minute walk test and stairs climb [ICC: 0.83]<xref rid="R55" ref-type="bibr">55</xref>.  Daily step counts will be recorded within an activity diary.</p>
                <p id="P40">

                    <bold>Non-motor function will be measured by:</bold> UPDRS, Lille Apathy scale, Parkinson&#x2019;s Anxiety scale, Parkinson&#x2019;s Fatigue Scale, Geriatric depression scale, Parkinson&#x2019;s disease questionnaire 39, Nottingham Health Profile. All these measures are recommended by the Movement Disorders Task  Force<xref rid="R56" ref-type="bibr">56</xref>&#x2013;<xref rid="R60" ref-type="bibr">60</xref> and have recognised psychometric properties for People with Parkinson&#x2019;s. In addition, the self-efficacy scale for exercise, which has been used widely in long-term conditions, and the Warwick Edinburgh Mental Health and Wellbeing Scale, which has established reliability for use in the general population<xref rid="R61" ref-type="bibr">61</xref>, will be used. The total estimated to complete all measures is 90 minutes.</p>
            </sec>
            <sec id="S12">
                <title>Planned data analysis</title>
                <p id="P41">As this is an acceptability and feasibility study, the analysis will focus on the key parameters necessary for conducting a future trial. Most of the analysis will be descriptive in nature. The principal researcher will intelligently transcribe qualitative data from the semi-structured interviews. Participants will be sent completed transcribed documents to check for accuracy and make amendments or additions as required. Data will be analysed using NVivo version 12; following a framework analysis approach<xref rid="R62" ref-type="bibr">62</xref> Coding and categorisation of data will be reviewed by a second researcher. Quantitative data including feasibility measures, demographic information, and baseline measures will be analysed using simple descriptive statistics using SPSS. Preliminary data will also be analysed to estimate the size of effect, by analysing the difference of mean change between PD Connect and Standard care at set points of six, 18 and 30 weeks. This will be calculated for each quantitative outcome measure (e.g. step count as measured by the fitness tracker, strength, balance, UPDRS, QoL) and will be established at each time point in order to calculate effect sizes and inform future sample size calculation. Further, this will inform the primary outcome for use in the future effectiveness study.</p>
            </sec>
            <sec id="S13">
                <title>Monitoring</title>
                <p id="P42">Analysis will be undertaken at set points during the study, following baseline measurements, and after the six, 18 and 30 weeks measurements are conducted. In a review of Parkinson&#x2019;s clinical trials, Allen 
                    <italic toggle="yes">et al.</italic> (2012) reported that 69% of interventions retained 85% or more of their participants. Owing to the small sample size in the current feasibility study (n=30), an 85% retention rate has been set within the PDConnect study, with retention rate below this figure deemed as criterion for not progressing to a full trial. The target adherence for this study is set at 77% allowing participants to miss one physiotherapy session, and a maximum of three out of 12 weeks of group-based exercise. With exercise participation there is a potential falls risk. Within the activity dairy participants randomised to either arm of the study are asked to note all falls within their activity diary and contact the researcher directly to report any falls. A priori, more than five people reporting a falls during the intervention would trigger referral to the Data Management Committee (DMC) to discussion potential for study cessation. The DMC for this study aligns with the National Institute for Health Research Guidelines. The DMC will consist of four people who are independent to the study and institution where this study is being hosted. This will include a statistician, a Parkinson&#x2019;s specialist clinician, a senior researcher, and a person with Parkinson&#x2019;s. Meetings will be held annually, or more frequently if required, with a minimum quoracy for all meetings to be 67% (two thirds) of appointed members. The study will be monitored by all members of the project management group. They will oversee the conduct of the trial. As the sponsor, Robert Gordon University may request to audit processes and procedure, as will NHS Grampian who provide Research and Development (R&amp;D) site approval for this study.</p>
            </sec>
            <sec id="S14">
                <title>Ethics and dissemination</title>
                <p id="P43">The study was approved by the Liverpool Central REC Centre (IRAS Number 280159) and has local NHS Grampian Research and Development approval (2020RG001E). Any protocol modifications required will be communicated by the principal researcher to the ethics and R&amp;D departments, and updated on ISRCTN and reported in publications arising from the study. All participants will be asked to provide signed informed consent (<italic toggle="yes">Extended data
                        <xref rid="R45" ref-type="bibr">45</xref>
                    </italic>) to participate in this study. Consent will be taken by the principal researcher in the participant&#x2019;s home. Participation in this study will not negate referral to ancillary services such as occupational therapy, should an identified need arise. Any need for compensation will be addressed through the sponsors insurance. All data will be stored in line with GDPR guidelines. Project data, and materials sent for publication, will be anonymised by removing statements identifying participants. The data will be stored securely in a password-protected research drive within the research teams&#x2019; institution accessible only to the research team. Only the research team will have access to the final data set, and acknowledging this is a feasibility study, data will not be publicly available after completion of the study. The anonymised findings will be included in the first author&#x2019;s doctoral thesis as well as being disseminated through peer-reviewed academic journals, national and international conferences and public events.</p>
            </sec>
        </sec>
        <sec sec-type="discussion" id="S15">
            <title>Discussion</title>
            <p id="P44">Exercise has been shown to slow down the rate of progression of Parkinson&#x2019;s. However, a significant proportion of PwP remain inactive. Current exercise programmes are delivered short term, in isolation and fail to provide PwP the strategies and skills to support long term sustained behaviour change. PDConnect is an innovative intervention combining self-management, and exercise, fostering a collaborative approach between physiotherapy, fitness instructors and PwP. This combination may promote long-term exercise adherence amongst PwP by providing them with the required skills, knowledge and abilities to participate in exercise. This feasibility and acceptability study will determine recruitment and retention rates, testing the procedures and exploring the acceptability of the programme as well as investigating potential changes in motor, non-motor and health and wellbeing outcomes. This study is in line with the MRC guidance for developing complex interventions (testing procedures, estimating recruitment and retention, determining sample size).</p>
            <p id="P45">The disparity in intervention volume and provision of training to staff delivering the intervention arm is a recognised confounder.  However, the study is comparing PDConnect (a novel combination of specialist physio, exercise &amp; self-management) with usual care, therefore the need for specialist training is required. As this study is a feasibility and acceptability study, findings will be used to refine the proposed intervention within the future RCT, which will include a process evaluation in the RCT to explore assumptions associated with this complex intervention. This study will not be able to determine effectiveness, but will inform whether PDConnect is feasible to deliver and acceptable to PwP.</p>
            <p id="P46">The quantitative data will provide an initial understanding of the potential benefits of PDConnect, with qualitative data serving to increase understanding of the perceptions of those participating within PDConnect. The results will indicate the feasibility and acceptability of the intervention, which will inform modifications to the intervention, processes and procedures prior to embarking on a larger scale study, in order to investigate the full effectiveness and cost-effectiveness of the programme.</p>
            <sec id="S16">
                <title>Trial information</title>
                <p id="P47">This study was registered on ISRCTN (<ext-link ext-link-type="uri" xlink:href="https://www.isrctn.com/ISRCTN11672329">ISRCTN11672329</ext-link>, 4<sup>th</sup> June 2020).</p>
                <p id="P48">Trial sponsor is Vice-Principal for Research and Commercialisation, c/o Jill Johnston, Robert Gordon University, Aberdeen (<email xlink:href="mailto:j.johnston4@rgu.ac.uk">j.johnston4@rgu.ac.uk</email>).</p>
            </sec>
            <sec id="S17">
                <title>Study status</title>
                <p id="P49">This study has been awarded full Ethical and Research and Development Approval, and has commenced recruitment.</p>
            </sec>
        </sec>
        <sec id="S18">
            <title>Data availability</title>
            <sec id="S19">
                <title>Underlying data</title>
                <p id="P50">No underlying data are associated with this article.</p>
            </sec>
            <sec id="S20">
                <title>Extended data</title>
                <p id="P51">Open Science Framework: A collaborative approach to exercise provision for people with Parkinson&#x2019;s &#x2013; a feasibility and acceptability study of the PDConnect programme, 
                    <ext-link ext-link-type="uri" xlink:href="https://doi.org/10.17605/OSF.IO/VWGNT">https://doi.org/10.17605/OSF.IO/VWGNT</ext-link><xref rid="R45" ref-type="bibr">45</xref>.</p>
                <p id="P52">The project contains the following extended data:</p>
                <list list-type="bullet" id="L2">
                    <list-item>
                        <p id="P53">Interview topic guide</p>
                    </list-item>
                    <list-item>
                        <p id="P54">Participant information sheet</p>
                    </list-item>
                    <list-item>
                        <p id="P55">Consent form</p>
                    </list-item>
                    <list-item>
                        <p id="P56">Study protocol</p>
                    </list-item>
                </list>
            </sec>
            <sec id="S21">
                <title>Reporting guidelines</title>
                <p id="P57">SPIRIT checklist for &#x201c;A collaborative approach to exercise provision for people with Parkinson&#x2019;s &#x2013; a feasibility and acceptability study of the PDConnect programme&#x201d;, 
                    <ext-link ext-link-type="uri" xlink:href="https://doi.org/10.17605/OSF.IO/VWGNT">https://doi.org/10.17605/OSF.IO/VWGNT</ext-link><xref rid="R45" ref-type="bibr">45</xref>.</p>
                <p id="P58">Data are available under the terms of the 
                    <ext-link ext-link-type="uri" xlink:href="https://creativecommons.org/licenses/by/4.0/legalcode">Creative Commons Attribution 4.0 International license</ext-link> (CC-BY 4.0).</p>
            </sec>
        </sec>
    </body>
    <back><ack id="SA1"><sec id="SA2"><title>Grant Information</title><p id="PF1">This study is jointly funded by the Chief Scientist Office and Parkinson&#x2019;s UK.  Grant award number: F1901. The Clinical Academic Fellowship was awarded to the principal researcher Julie Jones.</p><p id="PF2">
                    <italic toggle="yes">The funders had no role in study design, data collection and analysis, decision to publish, or preparation of the manuscript.</italic>
                </p></sec></ack>
        <ref-list>
            <ref id="R1">
                <label>1</label>
                <mixed-citation publication-type="journal">
                    <person-group person-group-type="author">

                        <name name-style="western">
                            <surname>Pringsheim</surname>
                            <given-names>T</given-names>
                        </name>

                        <name name-style="western">
                            <surname>Jette</surname>
                            <given-names>N</given-names>
                        </name>

                        <name name-style="western">
                            <surname>Frolkis</surname>
                            <given-names>A</given-names>
                        </name>

                        <etal/>
</person-group>:
                    <article-title>The prevalence of Parkinson's disease: a systematic review and meta-analysis.</article-title>
                    <source>

                        <italic toggle="yes">Mov Disord.</italic>
</source>
                    <year>2014</year>;<volume>29</volume>(<issue>13</issue>):<fpage>1583</fpage>&#x2013;<lpage>1590</lpage>.
                    <pub-id pub-id-type="pmid">24976103</pub-id>
                    <pub-id pub-id-type="doi">10.1002/mds.25945</pub-id>
                </mixed-citation>
            </ref>
            <ref id="R2">
                <label>2</label>
                <mixed-citation publication-type="journal">
                    <collab>GBD 2016 Parkinson's Disease Collaborators</collab>:
                    <article-title>Global, regional, and national burden of Parkinson's disease, 1990-2016: a systematic analysis for the Global Burden of Disease Study 2016.</article-title>
                    <source>

                        <italic toggle="yes">Lancet Neurol.</italic>
</source>
                    <year>2018</year>;<volume>17</volume>(<issue>11</issue>):<fpage>939</fpage>&#x2013;<lpage>953</lpage>.
                    <pub-id pub-id-type="pmid">30287051</pub-id>
                    <pub-id pub-id-type="doi">10.1016/S1474-4422(18)30295-3</pub-id>
                    <pub-id pub-id-type="pmcid">6191528</pub-id>
                </mixed-citation>
            </ref>
            <ref id="R3">
                <label>3</label>
                <mixed-citation publication-type="journal">
                    <person-group person-group-type="author">

                        <name name-style="western">
                            <surname>Hetchner</surname>
                            <given-names>MC</given-names>
                        </name>

                        <name name-style="western">
                            <surname>Vogt</surname>
                            <given-names>T</given-names>
                        </name>

                        <name name-style="western">
                            <surname>Zollner</surname>
                            <given-names>Y</given-names>
                        </name>

                        <etal/>
</person-group>:
                    <article-title>Quality of life in Parkinson's disease patients with motor fluctuations and dyskinesias in five European countries.</article-title>
                    <source>

                        <italic toggle="yes">Parkinsonism Relat Disord.</italic>
</source>
                    <year>2014</year>;<volume>20</volume>(<issue>9</issue>):<fpage>969</fpage>&#x2013;<lpage>74</lpage>.
                    <pub-id pub-id-type="pmid">24953743</pub-id>
                    <pub-id pub-id-type="doi">10.1016/j.parkreldis.2014.06.001</pub-id>
                </mixed-citation>
            </ref>
            <ref id="R4">
                <label>4</label>
                <mixed-citation publication-type="journal">
                    <collab>American College of Sports Medicine</collab>:
                    <article-title>ACSM's guidelines for exercise testing and prescription</article-title>. Philadelphia: Lippincott Williams &amp; Wilkins.<year>2000</year>.
                    <ext-link ext-link-type="uri" xlink:href="https://books.google.co.in/books/about/ACSM_s_Guidelines_for_Exercise_Testing_a.html?id=_g5sAAAAMAAJ&amp;redir_esc=y">Reference Source</ext-link>
                </mixed-citation>
            </ref>
            <ref id="R5">
                <label>5</label>
                <mixed-citation publication-type="journal">
                    <person-group person-group-type="author">

                        <name name-style="western">
                            <surname>Klingelhoefer</surname>
                            <given-names>L</given-names>
                        </name>

                        <name name-style="western">
                            <surname>Reichmann</surname>
                            <given-names>H</given-names>
                        </name>
</person-group>:
                    <article-title>Parkinson's disease as a multisystem disorder.</article-title>
                    <source>

                        <italic toggle="yes">J Neural Transm (Vienna).</italic>
</source>
                    <year>2017</year>;<volume>124</volume>(<issue>6</issue>):<fpage>709</fpage>&#x2013;<lpage>713</lpage>.
                    <pub-id pub-id-type="pmid">28155133</pub-id>
                    <pub-id pub-id-type="doi">10.1007/s00702-017-1692-0</pub-id>
                </mixed-citation>
            </ref>
            <ref id="R6">
                <label>6</label>
                <mixed-citation publication-type="journal">
                    <person-group person-group-type="author">

                        <name name-style="western">
                            <surname>Cusso</surname>
                            <given-names>ME</given-names>
                        </name>

                        <name name-style="western">
                            <surname>Donald</surname>
                            <given-names>KJ</given-names>
                        </name>

                        <name name-style="western">
                            <surname>Khoo</surname>
                            <given-names>TK</given-names>
                        </name>
</person-group>:
                    <article-title>The Impact of Physical Activity on Non-Motor Symptoms in Parkinson's Disease: A Systematic Review.</article-title>
                    <source>

                        <italic toggle="yes">Front Med (Lausanne).</italic>
</source>
                    <year>2016</year>;<volume>3</volume>:<fpage>35</fpage>.
                    <pub-id pub-id-type="pmid">27583249</pub-id>
                    <pub-id pub-id-type="doi">10.3389/fmed.2016.00035</pub-id>
                    <pub-id pub-id-type="pmcid">4987718</pub-id>
                </mixed-citation>
            </ref>
            <ref id="R7">
                <label>7</label>
                <mixed-citation publication-type="journal">
                    <person-group person-group-type="author">

                        <name name-style="western">
                            <surname>Blake</surname>
                            <given-names>H</given-names>
                        </name>

                        <name name-style="western">
                            <surname>Mo</surname>
                            <given-names>P</given-names>
                        </name>

                        <name name-style="western">
                            <surname>Malik</surname>
                            <given-names>S</given-names>
                        </name>

                        <etal/>
</person-group>:
                    <article-title>How effective are physical activity interventions for alleviating depressive symptoms in older people? A systematic review.</article-title>
                    <source>

                        <italic toggle="yes">Clin Rehabil.</italic>
</source>
                    <year>2009</year>;<volume>23</volume>(<issue>10</issue>):<fpage>873</fpage>&#x2013;<lpage>887</lpage>.
                    <pub-id pub-id-type="pmid">19675114</pub-id>
                    <pub-id pub-id-type="doi">10.1177/0269215509337449</pub-id>
                </mixed-citation>
            </ref>
            <ref id="R8">
                <label>8</label>
                <mixed-citation publication-type="journal">
                    <person-group person-group-type="author">

                        <name name-style="western">
                            <surname>Appleman</surname>
                            <given-names>E</given-names>
                        </name>

                        <name name-style="western">
                            <surname>Stavitsky</surname>
                            <given-names>K</given-names>
                        </name>

                        <name name-style="western">
                            <surname>Cronin-Golomb</surname>
                            <given-names>A</given-names>
                        </name>
</person-group>:
                    <article-title>Relation of subjective quality of life to motor symptom profile in Parkinson's disease.</article-title>
                    <source>

                        <italic toggle="yes">Parkinsons Dis.</italic>
</source>
                    <year>2011</year>;<volume>2011</volume>:<fpage>472830</fpage>.
                    <pub-id pub-id-type="pmid">21437183</pub-id>
                    <pub-id pub-id-type="doi">10.4061/2011/472830</pub-id>
                    <pub-id pub-id-type="pmcid">3062095</pub-id>
                </mixed-citation>
            </ref>
            <ref id="R9">
                <label>9</label>
                <mixed-citation publication-type="journal">
                    <person-group person-group-type="author">

                        <name name-style="western">
                            <surname>Van Uem</surname>
                            <given-names>JMT</given-names>
                        </name>

                        <name name-style="western">
                            <surname>Marinus</surname>
                            <given-names>J</given-names>
                        </name>

                        <name name-style="western">
                            <surname>Canning</surname>
                            <given-names>C</given-names>
                        </name>

                        <etal/>
</person-group>:
                    <article-title>Health-Related Quality of Life in patients with Parkinson's disease--A systematic review based on the ICF model.</article-title>
                    <source>

                        <italic toggle="yes">Neurosci Biobehav Rev.</italic>
</source>
                    <year>2016</year>;<volume>61</volume>:<fpage>26</fpage>&#x2013;<lpage>34</lpage>.
                    <pub-id pub-id-type="pmid">26645499</pub-id>
                    <pub-id pub-id-type="doi">10.1016/j.neubiorev.2015.11.014</pub-id>
                </mixed-citation>
            </ref>
            <ref id="R10">
                <label>10</label>
                <mixed-citation publication-type="journal">
                    <person-group person-group-type="author">

                        <name name-style="western">
                            <surname>Lord</surname>
                            <given-names>S</given-names>
                        </name>

                        <name name-style="western">
                            <surname>Godfrey</surname>
                            <given-names>A</given-names>
                        </name>

                        <name name-style="western">
                            <surname>Galna</surname>
                            <given-names>B</given-names>
                        </name>

                        <etal/>
</person-group>:
                    <article-title>Ambulatory activity in incident Parkinson's: more than meets the eye?</article-title>
                    <source>

                        <italic toggle="yes">J Neurol.</italic>
</source>
                    <year>2013</year>;<volume>260</volume>(<issue>12</issue>):<fpage>2964</fpage>&#x2013;<lpage>72</lpage>.
                    <pub-id pub-id-type="pmid">23900754</pub-id>
                    <pub-id pub-id-type="doi">10.1007/s00415-013-7037-5</pub-id>
                </mixed-citation>
            </ref>
            <ref id="R11">
                <label>11</label>
                <mixed-citation publication-type="journal">
                    <person-group person-group-type="author">

                        <name name-style="western">
                            <surname>Mantri</surname>
                            <given-names>S</given-names>
                        </name>

                        <name name-style="western">
                            <surname>Wood</surname>
                            <given-names>S</given-names>
                        </name>

                        <name name-style="western">
                            <surname>Duda</surname>
                            <given-names>J</given-names>
                        </name>

                        <etal/>
</person-group>:
                    <article-title>Comparing self-reported and objective monitoring of physical activity in Parkinson disease.</article-title>
                    <source>

                        <italic toggle="yes">Parkinsonism Relat Disord.</italic>
</source>
                    <year>2019</year>;<volume>67</volume>:<fpage>56</fpage>&#x2013;<lpage>59</lpage>.
                    <pub-id pub-id-type="pmid">31621608</pub-id>
                    <pub-id pub-id-type="doi">10.1016/j.parkreldis.2019.09.004</pub-id>
                </mixed-citation>
            </ref>
            <ref id="R12">
                <label>12</label>
                <mixed-citation publication-type="journal">
                    <person-group person-group-type="author">

                        <name name-style="western">
                            <surname>Shalesh</surname>
                            <given-names>A</given-names>
                        </name>

                        <name name-style="western">
                            <surname>Roushdy</surname>
                            <given-names>T</given-names>
                        </name>

                        <name name-style="western">
                            <surname>Essam</surname>
                            <given-names>M</given-names>
                        </name>

                        <etal/>
</person-group>:
                    <article-title>Mental Health, Physical Activity, and Quality of Life in Parkinson's Disease During COVID-19 Pandemic.</article-title>
                    <source>

                        <italic toggle="yes">Mov Disord.</italic>
</source>
                    <year>2020</year>;<volume>35</volume>(<issue>7</issue>):<fpage>1097</fpage>&#x2013;<lpage>1099</lpage>.
                    <pub-id pub-id-type="pmid">32428342</pub-id>
                    <pub-id pub-id-type="doi">10.1002/mds.28134</pub-id>
                    <pub-id pub-id-type="pmcid">7276909</pub-id>
                </mixed-citation>
            </ref>
            <ref id="R13">
                <label>13</label>
                <mixed-citation publication-type="journal">
                    <person-group person-group-type="author">

                        <name name-style="western">
                            <surname>Simpson</surname>
                            <given-names>J</given-names>
                        </name>

                        <name name-style="western">
                            <surname>Eccles</surname>
                            <given-names>F</given-names>
                        </name>

                        <name name-style="western">
                            <surname>Doyle</surname>
                            <given-names>C</given-names>
                        </name>
</person-group>:
                    <article-title>The impact of coronavirus restrictions on people affected by Parkinson&#x2019;s: the findings from a survey by Parkinson&#x2019;s UK</article-title>.<year>2020</year>. Accessed Oct 2020
                    <ext-link ext-link-type="uri" xlink:href="https://www.parkinsons.org.uk/sites/default/files/2020-07/Parkinson%27s%20UK%20Covid-19%20full%20report%20final.pdf">Reference Source</ext-link>
                </mixed-citation>
            </ref>
            <ref id="R14">
                <label>14</label>
                <mixed-citation publication-type="journal">
                    <person-group person-group-type="author">

                        <name name-style="western">
                            <surname>Paillard</surname>
                            <given-names>T</given-names>
                        </name>

                        <name name-style="western">
                            <surname>Rolland</surname>
                            <given-names>Y</given-names>
                        </name>

                        <name name-style="western">
                            <surname>de Souto Barreto</surname>
                            <given-names>B</given-names>
                        </name>
</person-group>:
                    <article-title>Protective Effects of Physical Exercise in Alzheimer's Disease and Parkinson's Disease: A Narrative Review.</article-title>
                    <source>

                        <italic toggle="yes">J Clin Neurol.</italic>
</source>
                    <year>2015</year>;<volume>11</volume>(<issue>3</issue>):<fpage>212</fpage>&#x2013;<lpage>9</lpage>.
                    <pub-id pub-id-type="pmid">26174783</pub-id>
                    <pub-id pub-id-type="doi">10.3988/jcn.2015.11.3.212</pub-id>
                    <pub-id pub-id-type="pmcid">4507374</pub-id>
                </mixed-citation>
            </ref>
            <ref id="R15">
                <label>15</label>
                <mixed-citation publication-type="journal">
                    <person-group person-group-type="author">

                        <name name-style="western">
                            <surname>Klamroth</surname>
                            <given-names>S</given-names>
                        </name>

                        <name name-style="western">
                            <surname>Steib</surname>
                            <given-names>S</given-names>
                        </name>

                        <name name-style="western">
                            <surname>Devan</surname>
                            <given-names>S</given-names>
                        </name>

                        <etal/>
</person-group>:
                    <article-title>Effects of Exercise Therapy on Postural Instability in Parkinson Disease: A Meta-analysis.</article-title>
                    <source>

                        <italic toggle="yes">J Neurol Phys Ther.</italic>
</source>
                    <year>2016</year>;<volume>40</volume>(<issue>1</issue>):<fpage>3</fpage>&#x2013;<lpage>14</lpage>.
                    <pub-id pub-id-type="pmid">26655098</pub-id>
                    <pub-id pub-id-type="doi">10.1097/NPT.0000000000000117</pub-id>
                </mixed-citation>
            </ref>
            <ref id="R16">
                <label>16</label>
                <mixed-citation publication-type="journal">
                    <person-group person-group-type="author">

                        <name name-style="western">
                            <surname>Hirsch</surname>
                            <given-names>MA</given-names>
                        </name>

                        <name name-style="western">
                            <surname>Iyer</surname>
                            <given-names>S</given-names>
                        </name>

                        <name name-style="western">
                            <surname>Sanjak</surname>
                            <given-names>M</given-names>
                        </name>
</person-group>:
                    <article-title>Exercise-induced neuroplasticity in human Parkinson's disease: What is the evidence telling us?</article-title>
                    <source>

                        <italic toggle="yes">Parkinsonism Relat Disord.</italic>
</source>
                    <year>2016</year>;<volume>22 Suppl 1</volume>:<fpage>S78</fpage>&#x2013;<lpage>eS81</lpage>.
                    <pub-id pub-id-type="pmid">26439945</pub-id>
                    <pub-id pub-id-type="doi">10.1016/j.parkreldis.2015.09.030</pub-id>
                </mixed-citation>
            </ref>
            <ref id="R17">
                <label>17</label>
                <mixed-citation publication-type="journal">
                    <person-group person-group-type="author">

                        <name name-style="western">
                            <surname>Hirsch</surname>
                            <given-names>MA</given-names>
                        </name>

                        <name name-style="western">
                            <surname>van Wegen</surname>
                            <given-names>EEH</given-names>
                        </name>

                        <name name-style="western">
                            <surname>Newman</surname>
                            <given-names>MA</given-names>
                        </name>

                        <etal/>
</person-group>:
                    <article-title>Exercise-induced increase in brain-derived neurotrophic factor in human Parkinson's disease: a systematic review and meta-analysis.</article-title>
                    <source>

                        <italic toggle="yes">Transl Neurodegener.</italic>
</source>
                    <year>2018</year>;<volume>7</volume>:<fpage>7</fpage>.
                    <pub-id pub-id-type="pmid">29568518</pub-id>
                    <pub-id pub-id-type="doi">10.1186/s40035-018-0112-1</pub-id>
                    <pub-id pub-id-type="pmcid">5859548</pub-id>
                </mixed-citation>
            </ref>
            <ref id="R18">
                <label>18</label>
                <mixed-citation publication-type="journal">
                    <person-group person-group-type="author">

                        <name name-style="western">
                            <surname>Lima</surname>
                            <given-names>LO</given-names>
                        </name>

                        <name name-style="western">
                            <surname>Scianni</surname>
                            <given-names>A</given-names>
                        </name>

                        <name name-style="western">
                            <surname>Rodrigues-de-Paula</surname>
                            <given-names>F</given-names>
                        </name>
</person-group>:
                    <article-title>Progressive resistance exercise improves strength and physical performance in people with mild to moderate Parkinson's disease: a systematic review.</article-title>
                    <source>

                        <italic toggle="yes">J Physiother.</italic>
</source>
                    <year>2013</year>;<volume>59</volume>(<issue>1</issue>):<fpage>7</fpage>&#x2013;<lpage>13</lpage>.
                    <pub-id pub-id-type="pmid">23419910</pub-id>
                    <pub-id pub-id-type="doi">10.1016/S1836-9553(13)70141-3</pub-id>
                </mixed-citation>
            </ref>
            <ref id="R19">
                <label>19</label>
                <mixed-citation publication-type="journal">
                    <person-group person-group-type="author">

                        <name name-style="western">
                            <surname>Lauze</surname>
                            <given-names>M</given-names>
                        </name>

                        <name name-style="western">
                            <surname>Daneault</surname>
                            <given-names>JF</given-names>
                        </name>

                        <name name-style="western">
                            <surname>Duval</surname>
                            <given-names>C</given-names>
                        </name>
</person-group>:
                    <article-title>The Effects of Physical Activity in Parkinson's Disease: A Review.</article-title>
                    <source>

                        <italic toggle="yes">J Parkinsons Dis.</italic>
</source>
                    <year>2016</year>;<volume>6</volume>(<issue>4</issue>):<fpage>685</fpage>&#x2013;<lpage>698</lpage>.
                    <pub-id pub-id-type="pmid">27567884</pub-id>
                    <pub-id pub-id-type="doi">10.3233/JPD-160790</pub-id>
                    <pub-id pub-id-type="pmcid">5088404</pub-id>
                </mixed-citation>
            </ref>
            <ref id="R20">
                <label>20</label>
                <mixed-citation publication-type="journal">
                    <person-group person-group-type="author">

                        <name name-style="western">
                            <surname>Petzinger</surname>
                            <given-names>GM</given-names>
                        </name>

                        <name name-style="western">
                            <surname>Fisher</surname>
                            <given-names>BE</given-names>
                        </name>

                        <name name-style="western">
                            <surname>McEwen</surname>
                            <given-names>S</given-names>
                        </name>

                        <etal/>
</person-group>:
                    <article-title>Exercise-enhanced neuroplasticity targeting motor and cognitive circuitry in Parkinson's disease.</article-title>
                    <source>

                        <italic toggle="yes">Lancet Neurology.</italic>
</source>
                    <year>2013</year>;<volume>12</volume>(<issue>7</issue>):<fpage>716</fpage>&#x2013;<lpage>726</lpage>.
                    <pub-id pub-id-type="pmid">23769598</pub-id>
                    <pub-id pub-id-type="doi">10.1016/S1474-4422(13)70123-6</pub-id>
                    <pub-id pub-id-type="pmcid">3690528</pub-id>
                </mixed-citation>
            </ref>
            <ref id="R21">
                <label>21</label>
                <mixed-citation publication-type="journal">
                    <person-group person-group-type="author">

                        <name name-style="western">
                            <surname>Frazzitta</surname>
                            <given-names>G</given-names>
                        </name>

                        <name name-style="western">
                            <surname>Maestri</surname>
                            <given-names>R</given-names>
                        </name>

                        <name name-style="western">
                            <surname>Bertotti</surname>
                            <given-names>G</given-names>
                        </name>

                        <etal/>
</person-group>:
                    <article-title>Intensive rehabilitation treatment in early Parkinson's disease: a randomized pilot study with a 2-year follow-up.</article-title>
                    <source>

                        <italic toggle="yes">Neurorehabil Neural Repair.</italic>
</source>
                    <year>2015</year>;<volume>29</volume>(<issue>2</issue>):<fpage>123</fpage>&#x2013;<lpage>131</lpage>.
                    <pub-id pub-id-type="pmid">25038064</pub-id>
                    <pub-id pub-id-type="doi">10.1177/1545968314542981</pub-id>
                </mixed-citation>
            </ref>
            <ref id="R22">
                <label>22</label>
                <mixed-citation publication-type="journal">
                    <person-group person-group-type="author">

                        <name name-style="western">
                            <surname>Ahsklog</surname>
                            <given-names>JE</given-names>
                        </name>
</person-group>:
                    <article-title>Does vigorous exercise have a neuroprotective effect in Parkinson disease?</article-title>
                    <source>

                        <italic toggle="yes">Neurology.</italic>
</source>
                    <year>2011</year>;<volume>77</volume>(<issue>3</issue>):<fpage>288</fpage>&#x2013;<lpage>294</lpage>.
                    <pub-id pub-id-type="pmid">21768599</pub-id>
                    <pub-id pub-id-type="doi">10.1212/WNL.0b013e318225ab66</pub-id>
                    <pub-id pub-id-type="pmcid">3136051</pub-id>
                </mixed-citation>
            </ref>
            <ref id="R23">
                <label>23</label>
                <mixed-citation publication-type="journal">
                    <person-group person-group-type="author">

                        <name name-style="western">
                            <surname>Ellis</surname>
                            <given-names>T</given-names>
                        </name>

                        <name name-style="western">
                            <surname>Rochester</surname>
                            <given-names>L</given-names>
                        </name>
</person-group>:
                    <article-title>Mobilizing Parkinson's Disease: The Future of Exercise.</article-title>
                    <source>

                        <italic toggle="yes">J Parkinsons Dis.</italic>
</source>
                    <year>2018</year>;<volume>8</volume>(<issue>s1</issue>):<fpage>S95</fpage>&#x2013;<lpage>S100</lpage>.
                    <pub-id pub-id-type="pmid">30584167</pub-id>
                    <pub-id pub-id-type="doi">10.3233/JPD-181489</pub-id>
                    <pub-id pub-id-type="pmcid">6311359</pub-id>
                </mixed-citation>
            </ref>
            <ref id="R24">
                <label>24</label>
                <mixed-citation publication-type="journal">
                    <collab>Chief Medical Office</collab>:
                    <article-title>Physical Activity Guidelines</article-title>. [accessed June 2020]
                    <ext-link ext-link-type="uri" xlink:href="https://www.whitwellprimary.co.uk/uk-chief-medical-officers-physical-activity-guidel/">Reference Source</ext-link>
                </mixed-citation>
            </ref>
            <ref id="R25">
                <label>25</label>
                <mixed-citation publication-type="journal">
                    <person-group person-group-type="author">

                        <name name-style="western">
                            <surname>Parkinson&#x2019;s</surname>
                            <given-names>UK</given-names>
                        </name>
</person-group>:
                    <article-title>Exercise framework</article-title>.<year>2018</year>. [accessed June 2020]
                    <ext-link ext-link-type="uri" xlink:href="https://www.parkinsons.org.uk/information-and-support/parkinsons-exercise-framework">Reference Source</ext-link>
                </mixed-citation>
            </ref>
            <ref id="R26">
                <label>26</label>
                <mixed-citation publication-type="journal">
                    <person-group person-group-type="author">

                        <name name-style="western">
                            <surname>Hulbert</surname>
                            <given-names>SM</given-names>
                        </name>

                        <name name-style="western">
                            <surname>Goodwin</surname>
                            <given-names>VA</given-names>
                        </name>
</person-group>:
                    <article-title>'Mind the gap' - a scoping review of long term, physical, self-management in Parkinson's.</article-title>
                    <source>

                        <italic toggle="yes">Physiotherapy.</italic>
</source>
                    <year>2020</year>;<volume>107</volume>:<fpage>88</fpage>&#x2013;<lpage>99</lpage>.
                    <pub-id pub-id-type="pmid">32026840</pub-id>
                    <pub-id pub-id-type="doi">10.1016/j.physio.2019.12.003</pub-id>
                </mixed-citation>
            </ref>
            <ref id="R27">
                <label>27</label>
                <mixed-citation publication-type="journal">
                    <person-group person-group-type="author">

                        <name name-style="western">
                            <surname>Allen</surname>
                            <given-names>N</given-names>
                        </name>

                        <name name-style="western">
                            <surname>Sherrington</surname>
                            <given-names>C</given-names>
                        </name>

                        <name name-style="western">
                            <surname>Suriyarachchi</surname>
                            <given-names>GD</given-names>
                        </name>

                        <etal/>
</person-group>:
                    <article-title>Exercise and motor training in people with Parkinson's disease: a systematic review of participant characteristics, intervention delivery, retention rates, adherence, and adverse events in clinical trials.</article-title>
                    <source>

                        <italic toggle="yes">Parkinsons Dis.</italic>
</source>
                    <year>2012</year>;<volume>2012</volume>:<fpage>854328</fpage>.
                    <pub-id pub-id-type="pmid">22191077</pub-id>
                    <pub-id pub-id-type="doi">10.1155/2012/854328</pub-id>
                    <pub-id pub-id-type="pmcid">3236465</pub-id>
                </mixed-citation>
            </ref>
            <ref id="R28">
                <label>28</label>
                <mixed-citation publication-type="journal">
                    <person-group person-group-type="author">

                        <name name-style="western">
                            <surname>Clarke</surname>
                            <given-names>CE</given-names>
                        </name>

                        <name name-style="western">
                            <surname>Patel</surname>
                            <given-names>S</given-names>
                        </name>

                        <name name-style="western">
                            <surname>Ives</surname>
                            <given-names>N</given-names>
                        </name>

                        <etal/>
</person-group>:
                    <article-title>Physiotherapy and Occupational Therapy vs No Therapy in Mild to Moderate Parkinson Disease: A Randomized Clinical Trial.</article-title>
                    <source>

                        <italic toggle="yes">JAMA Neurol.</italic>
</source>
                    <year>2016</year>;<volume>73</volume>(<issue>3</issue>):<fpage>291</fpage>&#x2013;<lpage>299</lpage>.
                    <pub-id pub-id-type="pmid">26785394</pub-id>
                    <pub-id pub-id-type="doi">10.1001/jamaneurol.2015.4452</pub-id>
                </mixed-citation>
            </ref>
            <ref id="R29">
                <label>29</label>
                <mixed-citation publication-type="journal">
                    <person-group person-group-type="author">

                        <name name-style="western">
                            <surname>Collect</surname>
                            <given-names>J</given-names>
                        </name>

                        <name name-style="western">
                            <surname>Franssen</surname>
                            <given-names>M</given-names>
                        </name>

                        <name name-style="western">
                            <surname>Meaney</surname>
                            <given-names>A</given-names>
                        </name>

                        <etal/>
</person-group>:
                    <article-title>Phase II randomised controlled trial of a 6-month self-managed community exercise programme for people with Parkinson's disease.</article-title>
                    <source>

                        <italic toggle="yes">J Neurol Neurosurg Psychiatry.</italic>
</source>
                    <year>2017</year>;<volume>88</volume>(<issue>3</issue>):<fpage>204</fpage>&#x2013;<lpage>211</lpage>.
                    <pub-id pub-id-type="pmid">27837101</pub-id>
                    <pub-id pub-id-type="doi">10.1136/jnnp-2016-314508</pub-id>
                </mixed-citation>
            </ref>
            <ref id="R30">
                <label>30</label>
                <mixed-citation publication-type="journal">
                    <person-group person-group-type="author">

                        <name name-style="western">
                            <surname>Wagner</surname>
                            <given-names>EH</given-names>
                        </name>
</person-group>:
                    <article-title>Chronic disease management: what will it take to improve care for chronic illness?</article-title>
                    <source>

                        <italic toggle="yes">Eff Clin Pract.</italic>
</source>
                    <year>1998</year>;<volume>1</volume>(<issue>1</issue>):<fpage>2</fpage>&#x2013;<lpage>4</lpage>.
                    <pub-id pub-id-type="pmid">10345255</pub-id>
                </mixed-citation>
            </ref>
            <ref id="R31">
                <label>31</label>
                <mixed-citation publication-type="journal">
                    <person-group person-group-type="author">

                        <name name-style="western">
                            <surname>Vlaanderen</surname>
                            <given-names>FP</given-names>
                        </name>

                        <name name-style="western">
                            <surname>Rompen</surname>
                            <given-names>L</given-names>
                        </name>

                        <name name-style="western">
                            <surname>Munneke</surname>
                            <given-names>M</given-names>
                        </name>

                        <etal/>
</person-group>:
                    <article-title>The Voice of the Parkinson Customer.</article-title>
                    <source>

                        <italic toggle="yes">J Parkinsons Dis.</italic>
</source>
                    <year>2019</year>;<volume>9</volume>(<issue>1</issue>):<fpage>197</fpage>&#x2013;<lpage>201</lpage>.
                    <pub-id pub-id-type="pmid">30373962</pub-id>
                    <pub-id pub-id-type="doi">10.3233/JPD-181431</pub-id>
                </mixed-citation>
            </ref>
            <ref id="R32">
                <label>32</label>
                <mixed-citation publication-type="journal">
                    <collab>Scottish Government</collab>:
                    <article-title>Scotlands digital Health and social care strategy: enabling, connecting and empowering.</article-title>
                    <year> 2019</year>; accessed Oct 2020.
                    <ext-link ext-link-type="uri" xlink:href="https://www.gov.scot/publications/scotlands-digital-health-care-strategy-enabling-connecting-empowering/">Reference Source</ext-link>
                </mixed-citation>
            </ref>
            <ref id="R33">
                <label>33</label>
                <mixed-citation publication-type="journal">
                    <person-group person-group-type="author">

                        <name name-style="western">
                            <surname>Ellis</surname>
                            <given-names>T</given-names>
                        </name>

                        <name name-style="western">
                            <surname>Boudreau</surname>
                            <given-names>JK</given-names>
                        </name>

                        <name name-style="western">
                            <surname>DeAngelis</surname>
                            <given-names>TR</given-names>
                        </name>

                        <etal/>
</person-group>:
                    <article-title>Barriers to exercise in people with Parkinson disease.</article-title>
                    <source>

                        <italic toggle="yes">Phys Ther.</italic>
</source>
                    <year>2013</year>;<volume>93</volume>(<issue>5</issue>):<fpage>628</fpage>&#x2013;<lpage>36</lpage>.
                    <pub-id pub-id-type="pmid">23288910</pub-id>
                    <pub-id pub-id-type="doi">10.2522/ptj.20120279</pub-id>
                    <pub-id pub-id-type="pmcid">3641403</pub-id>
                </mixed-citation>
            </ref>
            <ref id="R34">
                <label>34</label>
                <mixed-citation publication-type="journal">
                    <person-group person-group-type="author">

                        <name name-style="western">
                            <surname>Pappa</surname>
                            <given-names>SM</given-names>
                        </name>

                        <name name-style="western">
                            <surname>Brundin</surname>
                            <given-names>P</given-names>
                        </name>

                        <name name-style="western">
                            <surname>Fung</surname>
                            <given-names>VSC</given-names>
                        </name>

                        <etal/>
</person-group>:
                    <article-title>Impact of the COVID-19 Pandemic on Parkinson's Disease and Movement Disorders.</article-title>
                    <source>

                        <italic toggle="yes">Mov Disord.</italic>
</source>
                    <year>2020</year>;<volume>35</volume>(<issue>5</issue>):<fpage>711</fpage>&#x2013;<lpage>715</lpage>.
                    <pub-id pub-id-type="pmid">32250460</pub-id>
                    <pub-id pub-id-type="doi">10.1002/mds.28067</pub-id>
                </mixed-citation>
            </ref>
            <ref id="R35">
                <label>35</label>
                <mixed-citation publication-type="journal">
                    <person-group person-group-type="author">

                        <name name-style="western">
                            <surname>Thomas</surname>
                            <given-names>S</given-names>
                        </name>

                        <name name-style="western">
                            <surname>Mancini</surname>
                            <given-names>F</given-names>
                        </name>

                        <name name-style="western">
                            <surname>Ebenezer</surname>
                            <given-names>L</given-names>
                        </name>

                        <etal/>
</person-group>:
                    <article-title>Parkinson&#x2019;s disease and the COVID-19 pandemic: responding to patient need with nurse-led telemedicine.</article-title>
                    <source>

                        <italic toggle="yes">British Journal of Neuroscience Nursing.</italic>
</source>
                    <year>2020</year>;<volume>16</volume>(<issue>3</issue>):<fpage>131</fpage>&#x2013;<lpage>133</lpage>.
                    <pub-id pub-id-type="doi">10.12968/bjnn.2020.16.3.131</pub-id>
                </mixed-citation>
            </ref>
            <ref id="R36">
                <label>36</label>
                <mixed-citation publication-type="journal">
                    <person-group person-group-type="author">

                        <name name-style="western">
                            <surname>Schirinzi</surname>
                            <given-names>T</given-names>
                        </name>

                        <name name-style="western">
                            <surname>Cerroni</surname>
                            <given-names>R</given-names>
                        </name>

                        <name name-style="western">
                            <surname>Di Lazzaro</surname>
                            <given-names>G</given-names>
                        </name>

                        <etal/>
</person-group>:
                    <article-title>Self-reported needs of patients with Parkinson&#x2019;s disease during COVID-19 emergency in Italy.</article-title>
                    <source>

                        <italic toggle="yes">Neurol Sci.</italic>
</source>
                    <year>2020</year>;<volume>41</volume>(<issue>6</issue>):<fpage>1373</fpage>&#x2013;<lpage>1375</lpage>.
                    <pub-id pub-id-type="pmid">32363506</pub-id>
                    <pub-id pub-id-type="doi">10.1007/s10072-020-04442-1</pub-id>
                    <pub-id pub-id-type="pmcid">7196180</pub-id>
                </mixed-citation>
            </ref>
            <ref id="R37">
                <label>37</label>
                <mixed-citation publication-type="journal">
                    <person-group person-group-type="author">

                        <name name-style="western">
                            <surname>Wilkinson</surname>
                            <given-names>JR</given-names>
                        </name>

                        <name name-style="western">
                            <surname>Spindler</surname>
                            <given-names>M</given-names>
                        </name>

                        <name name-style="western">
                            <surname>Wood</surname>
                            <given-names>SM</given-names>
                        </name>

                        <etal/>
</person-group>:
                    <article-title>High patient satisfaction with telehealth in Parkinson disease: A randomized controlled study.</article-title>
                    <source>

                        <italic toggle="yes">Neurol Clin Pract.</italic>
</source>
                    <year>2016</year>;<volume>6</volume>(<issue>3</issue>):<fpage>241</fpage>&#x2013;<lpage>251</lpage>.
                    <pub-id pub-id-type="pmid">27347441</pub-id>
                    <pub-id pub-id-type="doi">10.1212/CPJ.0000000000000252</pub-id>
                    <pub-id pub-id-type="pmcid">4909521</pub-id>
                </mixed-citation>
            </ref>
            <ref id="R38">
                <label>38</label>
                <mixed-citation publication-type="journal">
                    <person-group person-group-type="author">

                        <name name-style="western">
                            <surname>Beck CA</surname>
                            <given-names>CA</given-names>
                        </name>

                        <name name-style="western">
                            <surname>Beran</surname>
                            <given-names>DB</given-names>
                        </name>

                        <name name-style="western">
                            <surname>Biglan</surname>
                            <given-names>KM</given-names>
                        </name>

                        <etal/>
</person-group>:
                    <article-title>National randomized controlled trial of virtual house calls for Parkinson disease.</article-title>
                    <source>

                        <italic toggle="yes">Neurology.</italic>
</source>
                    <year>2017</year>;<volume>89</volume>(<issue>11</issue>):<fpage>1152</fpage>&#x2013;<lpage>1161</lpage>.
                    <pub-id pub-id-type="pmid">28814455</pub-id>
                    <pub-id pub-id-type="doi">10.1212/WNL.0000000000004357</pub-id>
                    <pub-id pub-id-type="pmcid">5595275</pub-id>
                </mixed-citation>
            </ref>
            <ref id="R39">
                <label>39</label>
                <mixed-citation publication-type="journal">
                    <person-group person-group-type="author">

                        <name name-style="western">
                            <surname>Flynn</surname>
                            <given-names>A</given-names>
                        </name>

                        <name name-style="western">
                            <surname>Allen</surname>
                            <given-names>NE</given-names>
                        </name>

                        <name name-style="western">
                            <surname>Dennis</surname>
                            <given-names>S</given-names>
                        </name>

                        <etal/>
</person-group>:
                    <article-title>Home-based prescribed exercise improves balance-related activities in people with Parkinson's disease and has benefits similar to centre-based exercise: a systematic review.</article-title>
                    <source>

                        <italic toggle="yes">J Physiother.</italic>
</source>
                    <year>2019</year>;<volume>65</volume>(<issue>4</issue>):<fpage>189</fpage>&#x2013;<lpage>199</lpage>.
                    <pub-id pub-id-type="pmid">31521554</pub-id>
                    <pub-id pub-id-type="doi">10.1016/j.jphys.2019.08.003</pub-id>
                </mixed-citation>
            </ref>
            <ref id="R40">
                <label>40</label>
                <mixed-citation publication-type="journal">
                    <person-group person-group-type="author">

                        <name name-style="western">
                            <surname>Van der Kolk</surname>
                            <given-names>NM</given-names>
                        </name>

                        <name name-style="western">
                            <surname>de Vries</surname>
                            <given-names>NM</given-names>
                        </name>

                        <name name-style="western">
                            <surname>Kessles</surname>
                            <given-names>RPC</given-names>
                        </name>

                        <etal/>
</person-group>:
                    <article-title>Effectiveness of home-based and remotely supervised aerobic exercise in Parkinson's disease: a double-blind, randomised controlled trial.</article-title>
                    <source>

                        <italic toggle="yes">Lancet Neurol.</italic>
</source>
                    <year>2019</year>;<volume>18</volume>(<issue>11</issue>):<fpage>998</fpage>&#x2013;<lpage>1008</lpage>.
                    <pub-id pub-id-type="pmid">31521532</pub-id>
                    <pub-id pub-id-type="doi">10.1016/S1474-4422(19)30285-6</pub-id>
                </mixed-citation>
            </ref>
            <ref id="R41">
                <label>41</label>
                <mixed-citation publication-type="journal">
                    <person-group person-group-type="author">

                        <name name-style="western">
                            <surname>Landers</surname>
                            <given-names>M</given-names>
                        </name>

                        <name name-style="western">
                            <surname>Ellis</surname>
                            <given-names>T</given-names>
                        </name>
</person-group>:
                    <article-title>A Mobile App Specifically Designed to Facilitate Exercise in Parkinson Disease: Single-Cohort Pilot Study on Feasibility, Safety, and Signal of Efficacy.</article-title>
                    <source>

                        <italic toggle="yes">JMIR Mhealth Uhealth.</italic>
</source>
                    <year>2020</year>;<volume>8</volume>(<issue>10</issue>):<fpage>e18985</fpage>.
                    <pub-id pub-id-type="pmid">33016887</pub-id>
                    <pub-id pub-id-type="doi">10.2196/18985</pub-id>
                    <pub-id pub-id-type="pmcid">7573700</pub-id>
                </mixed-citation>
            </ref>
            <ref id="R42">
                <label>42</label>
                <mixed-citation publication-type="journal">
                    <person-group person-group-type="author">

                        <name name-style="western">
                            <surname>Craig</surname>
                        </name>

                        <etal/>
</person-group>:
                    <article-title>Medical Research Council: Developing and evaluating complex interventions.</article-title>
                    <year> 2008</year>; [accessed June 2020].
                    <ext-link ext-link-type="uri" xlink:href="https://mrc.ukri.org/documents/pdf/complex-interventions-guidance/">Reference Source</ext-link>
                </mixed-citation>
            </ref>
            <ref id="R43">
                <label>43</label>
                <mixed-citation publication-type="journal">
                    <person-group person-group-type="author">

                        <name name-style="western">
                            <surname>Conradsson</surname>
                            <given-names>D</given-names>
                        </name>

                        <name name-style="western">
                            <surname>Nero</surname>
                            <given-names>H</given-names>
                        </name>

                        <name name-style="western">
                            <surname>Lofgren</surname>
                            <given-names>H</given-names>
                        </name>

                        <etal/>
</person-group>:
                    <article-title>Monitoring training activity during gait-related balance exercise in individuals with Parkinson's disease: a proof-of-concept-study.</article-title>
                    <source>

                        <italic toggle="yes">BMC Neurol.</italic>
</source>
                    <year>2017</year>;<volume>17</volume>(<issue>1</issue>):<fpage>19</fpage>.
                    <pub-id pub-id-type="pmid">28143463</pub-id>
                    <pub-id pub-id-type="doi">10.1186/s12883-017-0804-7</pub-id>
                    <pub-id pub-id-type="pmcid">5282864</pub-id>
                </mixed-citation>
            </ref>
            <ref id="R44">
                <label>44</label>
                <mixed-citation publication-type="journal">
                    <person-group person-group-type="author">

                        <name name-style="western">
                            <surname>Harvey</surname>
                            <given-names>M</given-names>
                        </name>

                        <name name-style="western">
                            <surname>Weston</surname>
                            <given-names>K</given-names>
                        </name>

                        <name name-style="western">
                            <surname>Gray</surname>
                            <given-names>W</given-names>
                        </name>

                        <etal/>
</person-group>:
                    <article-title>High-intensity interval training in people with Parkinson&#x2019;s disease: a randomized, controlled feasibility trial.</article-title>
                    <source>

                        <italic toggle="yes">Clin Rehabil.</italic>
</source>
                    <year>2019</year>;<volume>33</volume>(<issue>3</issue>):<fpage>428</fpage>&#x2013;<lpage>438</lpage>.
                    <pub-id pub-id-type="pmid">30514114</pub-id>
                    <pub-id pub-id-type="doi">10.1177/0269215518815221</pub-id>
                </mixed-citation>
            </ref>
            <ref id="R45">
                <label>45</label>
                <mixed-citation publication-type="data">
                    <person-group person-group-type="author">

                        <name name-style="western">
                            <surname>Jones</surname>
                            <given-names>J</given-names>
                        </name>

                        <name name-style="western">
                            <surname>Cooper</surname>
                            <given-names>K</given-names>
                        </name>

                        <name name-style="western">
                            <surname>Hancock</surname>
                            <given-names>L</given-names>
                        </name>

                        <etal/>
</person-group>:
                    <article-title>A collaborative approach to exercise provision for people with Parkinson&#x2019;s &#x2013; a feasibility and acceptability study of the PDConnect programme</article-title>.<year>2020</year>.
                    <ext-link ext-link-type="uri" xlink:href="http://www.doi.org/10.17605/OSF.IO/VWGNT">http://www.doi.org/10.17605/OSF.IO/VWGNT</ext-link>
                </mixed-citation>
            </ref>
            <ref id="R46">
                <label>46</label>
                <mixed-citation publication-type="journal">
                    <person-group person-group-type="author">

                        <name name-style="western">
                            <surname>Fahn</surname>
                            <given-names>S</given-names>
                        </name>

                        <name name-style="western">
                            <surname>Elton</surname>
                            <given-names>RL</given-names>
                        </name>
</person-group>:
                    <article-title>Unified Parkinson&#x2019;s disease rating scale.</article-title>In: Fahn, S., Marsden, C.D., Calne, D. and Goldstein, M., Eds.,
                    <italic toggle="yes">Recent Developments in Parkinson&#x2019;s Disease</italic>.  Macmillan Health Care Information, Florham Park,<year>1987</year>;<fpage>153</fpage>&#x2013;<lpage>163</lpage>.
                    <ext-link ext-link-type="uri" xlink:href="https://www.theracycle.com/resources/links-and-additional-resources/updrs-scale/">Reference Source</ext-link>
                </mixed-citation>
            </ref>
            <ref id="R47">
                <label>47</label>
                <mixed-citation publication-type="journal">
                    <person-group person-group-type="author">

                        <name name-style="western">
                            <surname>Zimmerman</surname>
                            <given-names>MA</given-names>
                        </name>
</person-group>:
                    <article-title>Empowerment Theory.</article-title>In: Rappaport J., Seidman E. (eds)
                    <source>

                        <italic toggle="yes">Handbook of Community Psychology.</italic>
</source>Springer, Boston, MA,<year>2000</year>;<fpage>43</fpage>&#x2013;<lpage>63</lpage>.
                    <pub-id pub-id-type="doi">10.1007/978-1-4615-4193-6_2</pub-id>
                </mixed-citation>
            </ref>
            <ref id="R48">
                <label>48</label>
                <mixed-citation publication-type="journal">Chartered Institute for the Management of Sport and Physical Activity (CIMSPA).
                    <article-title>Delivering sport and physical activity online policy</article-title>.  Accessed Jan 2021.
                    <ext-link ext-link-type="uri" xlink:href="https://www.cimspa.co.uk/library-and-guidance/delivering-sport-and-physical-activity-online-policy">Reference Source</ext-link>
                </mixed-citation>
            </ref>
            <ref id="R49">
                <label>49</label>
                <mixed-citation publication-type="journal">
                    <person-group person-group-type="author">

                        <name name-style="western">
                            <surname>Michie</surname>
                            <given-names>S</given-names>
                        </name>

                        <name name-style="western">
                            <surname>Richardson</surname>
                            <given-names>M</given-names>
                        </name>

                        <name name-style="western">
                            <surname>Johnston</surname>
                            <given-names>M</given-names>
                        </name>

                        <etal/>
</person-group>:
                    <article-title>The behavior change technique taxonomy (v1) of 93 hierarchically clustered techniques: building an international consensus for the reporting of behavior change interventions.</article-title>
                    <source>

                        <italic toggle="yes">Ann Behav Med.</italic>
</source>
                    <year>2013</year>;<volume>46</volume>(<issue>1</issue>):<fpage>81</fpage>&#x2013;<lpage>95</lpage>.
                    <pub-id pub-id-type="pmid">23512568</pub-id>
                    <pub-id pub-id-type="doi">10.1007/s12160-013-9486-6</pub-id>
                </mixed-citation>
            </ref>
            <ref id="R50">
                <label>50</label>
                <mixed-citation publication-type="journal">
                    <person-group person-group-type="author">

                        <name name-style="western">
                            <surname>Keus</surname>
                            <given-names>S</given-names>
                        </name>

                        <name name-style="western">
                            <surname>Munnke</surname>
                            <given-names>M</given-names>
                        </name>

                        <name name-style="western">
                            <surname>Graziano</surname>
                            <given-names>M</given-names>
                        </name>

                        <etal/>
</person-group>:
                    <article-title>European Physiotherapy Guideline for Parkinson&#x2019;s Disease.</article-title>KNGP/ParkinsonsNet, The Netherlands.<year> 2014</year>.
                    <ext-link ext-link-type="uri" xlink:href="https://www.physio.si/wp-content/uploads/2017/04/eu_guideline_parkinson_guideline.pdf">Reference Source</ext-link>
                </mixed-citation>
            </ref>
            <ref id="R51">
                <label>51</label>
                <mixed-citation publication-type="journal">
                    <person-group person-group-type="author">

                        <name name-style="western">
                            <surname>Borg</surname>
                            <given-names>G</given-names>
                        </name>
</person-group>:
                    <article-title>Psychophysical bases of perceived exertion.</article-title>
                    <source>

                        <italic toggle="yes">Med Sci Sports Exerc.</italic>
</source>
                    <year>1982</year>;<volume>14</volume>(<issue>5</issue>):<fpage>377</fpage>&#x2013;<lpage>381</lpage>.
                    <pub-id pub-id-type="pmid">7154893</pub-id>
                </mixed-citation>
            </ref>
            <ref id="R52">
                <label>52</label>
                <mixed-citation publication-type="journal">
                    <person-group person-group-type="author">

                        <name name-style="western">
                            <surname>Creswell</surname>
                            <given-names>J</given-names>
                        </name>

                        <name name-style="western">
                            <surname>Plano-Clark</surname>
                            <given-names>V</given-names>
                        </name>
</person-group>:
                    <article-title>Designing and conducting mixed methods research.</article-title>2
                    <sup>nd</sup>Edition. Sage publishing: London.<year> 2011</year>.
                    <ext-link ext-link-type="uri" xlink:href="https://books.google.co.uk/books?id=6tYNo0UpEqkC">Reference Source</ext-link>
                </mixed-citation>
            </ref>
            <ref id="R53">
                <label>53</label>
                <mixed-citation publication-type="journal">
                    <person-group person-group-type="author">

                        <name name-style="western">
                            <surname>Bloem</surname>
                            <given-names>B</given-names>
                        </name>

                        <name name-style="western">
                            <surname>Marinus</surname>
                            <given-names>J</given-names>
                        </name>

                        <name name-style="western">
                            <surname>Almeida</surname>
                            <given-names>Q</given-names>
                        </name>

                        <etal/>
</person-group>:
                    <article-title>Measurement instruments to assess posture, gait, and balance in Parkinson's disease: Critique and recommendations.</article-title>
                    <source>

                        <italic toggle="yes">Mov Disord.</italic>
</source>
                    <year>2016</year>;<volume>31</volume>(<issue>9</issue>):<fpage>1342</fpage>&#x2013;<lpage>1355</lpage>.
                    <pub-id pub-id-type="pmid">26945525</pub-id>
                    <pub-id pub-id-type="doi">10.1002/mds.26572</pub-id>
                </mixed-citation>
            </ref>
            <ref id="R54">
                <label>54</label>
                <mixed-citation publication-type="journal">
                    <person-group person-group-type="author">

                        <name name-style="western">
                            <surname>Shulman</surname>
                            <given-names>L</given-names>
                        </name>

                        <name name-style="western">
                            <surname>Armstrong</surname>
                            <given-names>M</given-names>
                        </name>

                        <name name-style="western">
                            <surname>Ellis</surname>
                            <given-names>T</given-names>
                        </name>

                        <etal/>
</person-group>:
                    <article-title>Disability Rating Scales in Parkinson's Disease: Critique and Recommendations.</article-title>
                    <source>

                        <italic toggle="yes">Mov Disord.</italic>
</source>
                    <year>2016</year>;<volume>31</volume>(<issue>10</issue>):<fpage>1455</fpage>&#x2013;<lpage>1468</lpage>.
                    <pub-id pub-id-type="pmid">27193358</pub-id>
                    <pub-id pub-id-type="doi">10.1002/mds.26649</pub-id>
                </mixed-citation>
            </ref>
            <ref id="R55">
                <label>55</label>
                <mixed-citation publication-type="journal">
                    <person-group person-group-type="author">

                        <name name-style="western">
                            <surname>Paradiso</surname>
                            <given-names>C</given-names>
                        </name>

                        <name name-style="western">
                            <surname>Colino</surname>
                            <given-names>F</given-names>
                        </name>

                        <name name-style="western">
                            <surname>Liu</surname>
                            <given-names>S</given-names>
                        </name>
</person-group>:
                    <article-title>The Validity and Reliability of the Mi Band Wearable Device for Measuring Steps and Heart Rate.</article-title>
                    <source>

                        <italic toggle="yes">Int J Exerc Sci.</italic>
</source>
                    <year>2020</year>;<volume>13</volume>(<issue>4</issue>):<fpage>689</fpage>&#x2013;<lpage>701</lpage>.
                    <pub-id pub-id-type="pmid">32509127</pub-id>
                    <pub-id pub-id-type="pmcid">7241628</pub-id>
                </mixed-citation>
            </ref>
            <ref id="R56">
                <label>56</label>
                <mixed-citation publication-type="journal">
                    <person-group person-group-type="author">

                        <name name-style="western">
                            <surname>Friedman</surname>
                            <given-names>J</given-names>
                        </name>

                        <name name-style="western">
                            <surname>Alves</surname>
                            <given-names>G</given-names>
                        </name>

                        <name name-style="western">
                            <surname>Hagell</surname>
                            <given-names>P</given-names>
                        </name>

                        <etal/>
</person-group>:
                    <article-title>Fatigue rating scales critique and recommendations by the Movement Disorders Society task force on rating scales for Parkinson's disease.</article-title>
                    <source>

                        <italic toggle="yes">Mov Disord.</italic>
</source>
                    <year>2010</year>;<volume>25</volume>(<issue>7</issue>):<fpage>805</fpage>&#x2013;<lpage>822</lpage>.
                    <pub-id pub-id-type="pmid">20461797</pub-id>
                    <pub-id pub-id-type="doi">10.1002/mds.22989 </pub-id>
                </mixed-citation>
            </ref>
            <ref id="R57">
                <label>57</label>
                <mixed-citation publication-type="journal">
                    <person-group person-group-type="author">

                        <name name-style="western">
                            <surname>Leentjens</surname>
                            <given-names>A</given-names>
                        </name>

                        <name name-style="western">
                            <surname>Dujardin</surname>
                            <given-names>K</given-names>
                        </name>

                        <name name-style="western">
                            <surname>Marsh</surname>
                            <given-names>L</given-names>
                        </name>

                        <etal/>
</person-group>:
                    <article-title>Apathy and anhedonia rating scales in Parkinson's disease: critique and recommendations.</article-title>
                    <source>

                        <italic toggle="yes">Mov Disord.</italic>
</source>
                    <year>2008a</year>;<volume>23</volume>(<issue>14</issue>):<fpage>2004</fpage>&#x2013;<lpage>2014</lpage>.
                    <pub-id pub-id-type="pmid">18709683</pub-id>
                    <pub-id pub-id-type="doi">10.1002/mds.22229 </pub-id>
                </mixed-citation>
            </ref>
            <ref id="R58">
                <label>58</label>
                <mixed-citation publication-type="journal">
                    <person-group person-group-type="author">

                        <name name-style="western">
                            <surname>Leentjens</surname>
                            <given-names>AFG</given-names>
                        </name>

                        <name name-style="western">
                            <surname>Dujardin</surname>
                            <given-names>K</given-names>
                        </name>

                        <name name-style="western">
                            <surname>Marsh</surname>
                            <given-names>L</given-names>
                        </name>

                        <etal/>
</person-group>:
                    <article-title>Anxiety rating scales in Parkinson's disease: critique and recommendations.</article-title>
                    <source>

                        <italic toggle="yes">Mov Disord.</italic>
</source>
                    <year>2008b</year>;<volume>23</volume>(<issue>14</issue>):<fpage>2015</fpage>&#x2013;<lpage>2025</lpage>.
                    <pub-id pub-id-type="pmid">18792121</pub-id>
                    <pub-id pub-id-type="doi">10.1002/mds.22233 </pub-id>
                </mixed-citation>
            </ref>
            <ref id="R59">
                <label>59</label>
                <mixed-citation publication-type="journal">
                    <person-group person-group-type="author">

                        <name name-style="western">
                            <surname>Schrag</surname>
                            <given-names>A</given-names>
                        </name>

                        <name name-style="western">
                            <surname>Barone</surname>
                            <given-names>P</given-names>
                        </name>

                        <name name-style="western">
                            <surname>Brown</surname>
                            <given-names>RG</given-names>
                        </name>

                        <etal/>
</person-group>:
                    <article-title>Depression rating scales in Parkinson's disease: critique and recommendations.</article-title>
                    <source>

                        <italic toggle="yes">Mov Disord.</italic>
</source>
                    <year>2007</year>;<volume>22</volume>(<issue>8</issue>):<fpage>1077</fpage>&#x2013;<lpage>1092</lpage>.
                    <pub-id pub-id-type="pmid">17394234</pub-id>
                    <pub-id pub-id-type="doi">10.1002/mds.21333 </pub-id>
                    <pub-id pub-id-type="pmcid">2040268</pub-id>
                </mixed-citation>
            </ref>
            <ref id="R60">
                <label>60</label>
                <mixed-citation publication-type="journal">
                    <person-group person-group-type="author">

                        <name name-style="western">
                            <surname>Martinez-Martin</surname>
                            <given-names>P</given-names>
                        </name>

                        <name name-style="western">
                            <surname>Jeukens-Visser</surname>
                            <given-names>M</given-names>
                        </name>

                        <name name-style="western">
                            <surname>Lyons</surname>
                            <given-names>K</given-names>
                        </name>

                        <etal/>
</person-group>:
                    <article-title>Health-related quality-of-life scales in Parkinson's disease: critique and recommendations.</article-title>
                    <source>

                        <italic toggle="yes">Mov Disord.</italic>
</source>
                    <year>2011</year>;<volume>26</volume>(<issue>13</issue>):<fpage>2371</fpage>&#x2013;<lpage>2380</lpage>.
                    <pub-id pub-id-type="pmid">21735480</pub-id>
                    <pub-id pub-id-type="doi">10.1002/mds.23834 </pub-id>
                </mixed-citation>
            </ref>
            <ref id="R61">
                <label>61</label>
                <mixed-citation publication-type="journal">
                    <person-group person-group-type="author">

                        <name name-style="western">
                            <surname>Tennant</surname>
                            <given-names>R</given-names>
                        </name>

                        <name name-style="western">
                            <surname>Hiller</surname>
                            <given-names>L</given-names>
                        </name>

                        <name name-style="western">
                            <surname>Fishwick</surname>
                            <given-names>R</given-names>
                        </name>

                        <etal/>
</person-group>:
                    <article-title>The Warwick-Edinburgh Mental Well-being Scale (WEMWBS): development and UK validation.</article-title>
                    <source>

                        <italic toggle="yes">Health Qual Life Outcomes.</italic>
</source>
                    <year>2007</year>;<volume>5</volume>:<fpage>63</fpage>.
                    <pub-id pub-id-type="pmid">18042300</pub-id>
                    <pub-id pub-id-type="doi">10.1186/1477-7525-5-63 </pub-id>
                    <pub-id pub-id-type="pmcid">2222612</pub-id>
                </mixed-citation>
            </ref>
            <ref id="R62">
                <label>62</label>
                <mixed-citation publication-type="journal">
                    <person-group person-group-type="author">

                        <name name-style="western">
                            <surname>Ritchie</surname>
                            <given-names>J</given-names>
                        </name>

                        <name name-style="western">
                            <surname>Lewis</surname>
                            <given-names>J</given-names>
                        </name>
</person-group>:
                    <article-title>Qualitative research practice: a guide for social science students and researchers</article-title>. London: Sage.<year>2003</year>.
                    <ext-link ext-link-type="uri" xlink:href="https://books.google.co.in/books/about/Qualitative_Research_Practice.html?id=e6EO83ZKGYoC&amp;redir_esc=y">Reference Source</ext-link>
                </mixed-citation>
            </ref>
        </ref-list>
    </back><floats-group><fig fig-type="figure" orientation="portrait" id="F1" position="float">
                <label>Figure 1. </label>
                <caption>
                    <title>Complex interplay of factors which negatively impact physical activity participation among people with Parkinson&#x2019;s.</title>
                </caption>
                <graphic xlink:href="amrcopenres-2-14059-g0000.tif" position="float" orientation="portrait"/>
            </fig><table-wrap orientation="portrait" id="T1" position="float">
                    <label>Table 1. </label>
                    <caption>
                        <title>Study inclusion criteria.</title>
                    </caption>
                    <table content-type="article-table" frame="hsides">
                        <thead>
                            <tr>
                                <th align="center" valign="top" rowspan="1" colspan="1">Inclusion criteria</th>
                                <th align="center" valign="top" rowspan="1" colspan="1">Exclusion criteria</th>
                            </tr>
                        </thead>
                        <tbody>
                            <tr>
                                <td align="left" valign="top" rowspan="1" colspan="1">&#xa0;&#xa0;&#xa0;&#x2022;&#xa0;&#xa0;&#xa0;Confirmed diagnosis of Parkinson&#x2019;s by Parkinson&#x2019;s
                                    <break/>&#xa0;&#xa0;&#xa0;&#xa0;&#xa0;&#xa0;&#xa0;specialist Consultant Neurologists and Geriatricians
                                    <break/>&#xa0;&#xa0;&#xa0;&#x2022;&#xa0;&#xa0;&#xa0;Stage I-III Hoehn and Yahr Scale
                                    <break/>&#xa0;&#xa0;&#xa0;&#x2022;&#xa0;&#xa0;&#xa0;Mild to severe gait disturbance with a score of &#x2264;2 on the
                                    <break/>&#xa0;&#xa0;&#xa0;&#xa0;&#xa0;&#xa0;&#xa0;Unified Parkinson&#x2019;s disease Rating Scale (UPDRS) item 29
                                    <xref rid="R46" ref-type="bibr">46</xref>
                                    <break/>&#xa0;&#xa0;&#xa0;&#x2022;&#xa0;&#xa0;&#xa0;Able to walk independently with or without a walking aid
                                    <break/>&#xa0;&#xa0;&#xa0;&#xa0;&#xa0;&#xa0;&#xa0; further than 100m
                                    <break/>&#xa0;&#xa0;&#xa0;&#x2022;&#xa0;&#xa0;&#xa0;Stable medication for more than three weeks
                                    <break/>&#xa0;&#xa0;&#xa0;&#x2022;&#xa0;&#xa0;&#xa0;Able to speak and understand English without assistance
                                    <break/>&#xa0;&#xa0;&#xa0;&#x2022;&#xa0;&#xa0;&#xa0;Own or have access to a laptop or tablet with a webcam,
                                    <break/>&#xa0;&#xa0;&#xa0;&#xa0;&#xa0;&#xa0;&#xa0; which is compatible with Microsoft Teams.</td>
                                <td align="left" valign="top" rowspan="1" colspan="1">&#xa0;&#xa0;&#xa0;&#x2022;&#xa0;&#xa0;&#xa0;Secondary or atypical Parkinsonism
                                    <break/>&#xa0;&#xa0;&#xa0;&#x2022;&#xa0;&#xa0;&#xa0;Severe, unpredictable episodes of motor
                                    <break/>&#xa0;&#xa0;&#xa0;&#xa0;&#xa0;&#xa0;&#xa0;fluctuation
                                    <break/>&#xa0;&#xa0;&#xa0;&#x2022;&#xa0;&#xa0;&#xa0;Use of medications known to interfere with
                                    <break/>&#xa0;&#xa0;&#xa0;&#xa0;&#xa0;&#xa0;&#xa0;cognitive function
                                    <break/>&#xa0;&#xa0;&#xa0;&#x2022;&#xa0;&#xa0;&#xa0;History of neurological diseases other than
                                    <break/>&#xa0;&#xa0;&#xa0;&#xa0;&#xa0;&#xa0;&#xa0;Parkinson&#x2019;s
                                    <break/>&#xa0;&#xa0;&#xa0;&#x2022;&#xa0;&#xa0;&#xa0;Any unstable mental or physical condition
                                    <break/>&#xa0;&#xa0;&#xa0;&#xa0;&#xa0;&#xa0;&#xa0;that prevent consenting and participating
                                    <break/>&#xa0;&#xa0;&#xa0;&#xa0;&#xa0;&#xa0;&#xa0;in exercise.
                                    <break/>&#xa0;&#xa0;&#xa0;&#x2022;&#xa0;&#xa0;&#xa0;Unstable or uncontrolled medical
                                    <break/>&#xa0;&#xa0;&#xa0;&#xa0;&#xa0;&#xa0;&#xa0;conditions</td>
                            </tr>
                        </tbody>
                    </table>
                </table-wrap><fig fig-type="figure" orientation="portrait" id="F2" position="float">
                    <label>Figure 2. </label>
                    <caption>
                        <title>Study flowchart.</title>
                    </caption>
                    <graphic xlink:href="amrcopenres-2-14059-g0001.tif" position="float" orientation="portrait"/>
                </fig></floats-group>
    <sub-article article-type="peer-review" id="REPORT26662">
        <front-stub>
            <article-id pub-id-type="doi">10.21956/amrcopenres.14059.r26662</article-id>
            <title-group>
                <article-title>Reviewer response for version 2</article-title>
            </title-group>
            <contrib-group>
                <contrib contrib-type="author">
                    <name name-style="western">
                        <surname>Morris</surname>
                        <given-names>Rosie</given-names>
                    </name>
                    <xref rid="A3" ref-type="aff">1</xref>
                    <role>Referee</role>
                    <uri content-type="orcid">https://orcid.org/0000-0002-0290-6688</uri>
                </contrib>
                <aff id="A3">
                    <label>1</label>Department of Sport, Exercise, and Rehabilitation, Northumbria University, Newcastle upon Tyne, UK</aff>
            </contrib-group>
            <author-notes>
                <fn fn-type="conflict" id="FN3">
                    <p id="P59">
                        <bold>Competing interests: </bold>No competing interests were disclosed.</p>
                </fn>
            </author-notes>
            <pub-date pub-type="epub">
                <day>21</day>
                <month>4</month>
                <year>2021</year>
            </pub-date>
            <permissions>
                <copyright-statement>Copyright: &#xa9; 2021 Morris R</copyright-statement>
                <copyright-year>2021</copyright-year>
                <license xlink:href="http://creativecommons.org/licenses/by/4.0/">
                    <license-p>This is an open access peer review report distributed under the terms of the Creative Commons Attribution Licence, which permits unrestricted use, distribution, and reproduction in any medium, provided the original work is properly cited.</license-p>
                </license>
            </permissions>
            
            <custom-meta-group>
                <custom-meta>
                    <meta-name>recommendation</meta-name>
                    <meta-value>approve</meta-value>
                </custom-meta>
            </custom-meta-group>
        </front-stub>
        <body>
            <p id="P60">The revisions have improved the article and the reviewer has no further comments.</p>
            <p id="P61">Is the study design appropriate for the research question?</p>
            <p id="P62">Yes</p>
            <p id="P63">Is the rationale for, and objectives of, the study clearly described?</p>
            <p id="P64">Yes</p>
            <p id="P65">Are sufficient details of the methods provided to allow replication by others?</p>
            <p id="P66">Partly</p>
            <p id="P67">Are the datasets clearly presented in a useable and accessible format?</p>
            <p id="P68">Yes</p>
            <p id="P69">Reviewer Expertise:</p>
            <p id="P70">Ageing, Neurodegenerative disease, Physiotherapy, mobility (gait, balance, falls), cognition</p>
            <p id="P71">I confirm that I have read this submission and believe that I have an appropriate level of expertise to confirm that it is of an acceptable scientific standard.</p>
        </body>
    </sub-article>
    <sub-article article-type="peer-review" id="REPORT26663">
        <front-stub>
            <article-id pub-id-type="doi">10.21956/amrcopenres.14059.r26663</article-id>
            <title-group>
                <article-title>Reviewer response for version 2</article-title>
            </title-group>
            <contrib-group>
                <contrib contrib-type="author">
                    <name name-style="western">
                        <surname>Allen</surname>
                        <given-names>Natalie</given-names>
                    </name>
                    <xref rid="A4" ref-type="aff">1</xref>
                    <role>Referee</role>
                    <uri content-type="orcid">https://orcid.org/0000-0003-3583-8113</uri>
                </contrib>
                <aff id="A4">
                    <label>1</label>Discipline of Physiotherapy, Faculty of Medicine and Health, University of Sydney, Sydney, Australia</aff>
            </contrib-group>
            <author-notes>
                <fn fn-type="conflict" id="FN4">
                    <p id="P72">
                        <bold>Competing interests: </bold>No competing interests were disclosed.</p>
                </fn>
            </author-notes>
            <pub-date pub-type="epub">
                <day>8</day>
                <month>4</month>
                <year>2021</year>
            </pub-date>
            <permissions>
                <copyright-statement>Copyright: &#xa9; 2021 Allen N</copyright-statement>
                <copyright-year>2021</copyright-year>
                <license xlink:href="http://creativecommons.org/licenses/by/4.0/">
                    <license-p>This is an open access peer review report distributed under the terms of the Creative Commons Attribution Licence, which permits unrestricted use, distribution, and reproduction in any medium, provided the original work is properly cited.</license-p>
                </license>
            </permissions>
            
            <custom-meta-group>
                <custom-meta>
                    <meta-name>recommendation</meta-name>
                    <meta-value>approve</meta-value>
                </custom-meta>
            </custom-meta-group>
        </front-stub>
        <body>
            <p id="P73">The authors have addressed all my comments. The protocol is clearly written and detailed.</p>
            <p id="P74">Is the study design appropriate for the research question?</p>
            <p id="P75">Yes</p>
            <p id="P76">Is the rationale for, and objectives of, the study clearly described?</p>
            <p id="P77">Yes</p>
            <p id="P78">Are sufficient details of the methods provided to allow replication by others?</p>
            <p id="P79">No</p>
            <p id="P80">Are the datasets clearly presented in a useable and accessible format?</p>
            <p id="P81">Yes</p>
            <p id="P82">Reviewer Expertise:</p>
            <p id="P83">My research focuses on exercise and physiotherapy-based interventions for people with Parkinson's disease.</p>
            <p id="P84">I confirm that I have read this submission and believe that I have an appropriate level of expertise to confirm that it is of an acceptable scientific standard.</p>
        </body>
    </sub-article>
    <sub-article article-type="peer-review" id="REPORT26601">
        <front-stub>
            <article-id pub-id-type="doi">10.21956/amrcopenres.14007.r26601</article-id>
            <title-group>
                <article-title>Reviewer response for version 1</article-title>
            </title-group>
            <contrib-group>
                <contrib contrib-type="author">
                    <name name-style="western">
                        <surname>Morris</surname>
                        <given-names>Rosie</given-names>
                    </name>
                    <xref rid="A5" ref-type="aff">1</xref>
                    <role>Referee</role>
                    <uri content-type="orcid">https://orcid.org/0000-0002-0290-6688</uri>
                </contrib>
                <aff id="A5">
                    <label>1</label>Department of Sport, Exercise, and Rehabilitation, Northumbria University, Newcastle upon Tyne, UK</aff>
            </contrib-group>
            <author-notes>
                <fn fn-type="conflict" id="FN5">
                    <p id="P85">
                        <bold>Competing interests: </bold>No competing interests were disclosed.</p>
                </fn>
            </author-notes>
            <pub-date pub-type="epub">
                <day>29</day>
                <month>1</month>
                <year>2021</year>
            </pub-date>
            <permissions>
                <copyright-statement>Copyright: &#xa9; 2021 Morris R</copyright-statement>
                <copyright-year>2021</copyright-year>
                <license xlink:href="http://creativecommons.org/licenses/by/4.0/">
                    <license-p>This is an open access peer review report distributed under the terms of the Creative Commons Attribution Licence, which permits unrestricted use, distribution, and reproduction in any medium, provided the original work is properly cited.</license-p>
                </license>
            </permissions>
            
            <custom-meta-group>
                <custom-meta>
                    <meta-name>recommendation</meta-name>
                    <meta-value>approve-with-reservations</meta-value>
                </custom-meta>
            </custom-meta-group>
        </front-stub>
        <body>
            <p id="P86">The study by Jones 
                <italic toggle="yes">et al</italic> aims to establish whether their intervention study, PDConnect, is feasible and acceptable in a cohort of patients with Parkinson's disease. The aim of this intervention is to promote both physical activity and self-management for exercise for these patients. This is an interesting study and timely given the current pandemic. The protocol is clear and well written, there are a number of minor points that could be addressed before indexing.&#xa0;</p>
            
            <p id="P88"> 
                <bold>Abstract</bold>
            </p>
            <p id="P89"> The abstract is clear and concise. The word &#x2018;limiting&#x2019; in &#x2018;limiting the rate of decline&#x2026;&#x2019; may want to be changed to &#x2018;slowing&#x2019;, but this is a minor point.</p>
            
            <p id="P91"> 
                <bold>Introduction</bold>
            </p>
            <p id="P92"> The introduction of the manuscript is comprehensive and provides a good background to the study. There are a few minor points the authors could improve on: 
                <list list-type="bullet" id="L3">
                    <list-item>
                        <p id="P93">Throughout the introduction there is discussion around Covid-19 and the influence this has had on face-to-face interventions. Covid-19 has provided a catalyst for seeking virtual interventions; however, the importance of virtual interventions should be recognised further than Covid-19. For example, the need for this treatment for those who live remotely, reduced costs, reduced time required, increased retention rates etc.</p>
                    </list-item>
                    <list-item>
                        <p id="P94">Figure 1 is a little confusing. At present it suggests that impact of diagnosis influences NMS and NMS influence motor symptoms. Perhaps this figure could be altered to represent that the four factors separately impact negatively on physical activity participation.</p>
                    </list-item>
                </list> 
                <bold>Protocol</bold> 
                <list list-type="bullet" id="L4">
                    <list-item>
                        <p id="P95">In the inclusion criteria, does confirmed diagnosis of PD include meeting UK Brain Bank Criteria?</p>
                    </list-item>
                    <list-item>
                        <p id="P96">Within the criteria, could the authors also include H&amp;Y IV, is there a rationale for removing these participants?</p>
                    </list-item>
                    <list-item>
                        <p id="P97">Spelling error within Hoehn and Yahr under &#x2018;Randomisation and Binding&#x2019;</p>
                    </list-item>
                    <list-item>
                        <p id="P98">Within the project protocol it is highlighted that specialist Physiotherapists with training will be involved in the PDConnect group but not the usual care group. As the main outcome of the study is addressing self-management, does this require those specialist skills? Perhaps the difference in training may influence the outcomes of the study</p>
                    </list-item>
                    <list-item>
                        <p id="P99">The protocol states that exercise needs to be completed five times per week. Within the introduction there is a suggestion that daily exercise is required. It is appreciated that it would be difficult to retain participants if daily exercise was expected. But does this need to be addressed within the self-management programme?</p>
                    </list-item>
                    <list-item>
                        <p id="P100">Within the outcome measures, please state which sections of the UPDRS will be utilised for both motor and non-motor symptoms and whether you are using the MDS-UPDRS or the UPDRS</p>
                    </list-item>
                    <list-item>
                        <p id="P101">It may be worth including cognitive assessments within the non-motor symptoms outcome measures due to the benefit of exercise on cognition</p>
                    </list-item>
                    <list-item>
                        <p id="P102">An activity tracker is going to be used to monitor physical activity. Which monitor is going to be used and is there a reference for validity and reliability?</p>
                    </list-item>
                </list>
            </p>
            <p id="P103">Is the study design appropriate for the research question?</p>
            <p id="P104">Yes</p>
            <p id="P105">Is the rationale for, and objectives of, the study clearly described?</p>
            <p id="P106">Yes</p>
            <p id="P107">Are sufficient details of the methods provided to allow replication by others?</p>
            <p id="P108">Partly</p>
            <p id="P109">Are the datasets clearly presented in a useable and accessible format?</p>
            <p id="P110">Yes</p>
            <p id="P111">Reviewer Expertise:</p>
            <p id="P112">Ageing, Neurodegenerative disease, Physiotherapy, mobility (gait, balance, falls), cognition</p>
            <p id="P113">I confirm that I have read this submission and believe that I have an appropriate level of expertise to confirm that it is of an acceptable scientific standard, however I have significant reservations, as outlined above.</p>
        </body>
    </sub-article>
    <sub-article article-type="peer-review" id="REPORT26584">
        <front-stub>
            <article-id pub-id-type="doi">10.21956/amrcopenres.14007.r26584</article-id>
            <title-group>
                <article-title>Reviewer response for version 1</article-title>
            </title-group>
            <contrib-group>
                <contrib contrib-type="author">
                    <name name-style="western">
                        <surname>Allen</surname>
                        <given-names>Natalie</given-names>
                    </name>
                    <xref rid="A6" ref-type="aff">1</xref>
                    <role>Referee</role>
                    <uri content-type="orcid">https://orcid.org/0000-0003-3583-8113</uri>
                </contrib>
                <aff id="A6">
                    <label>1</label>Discipline of Physiotherapy, Faculty of Medicine and Health, University of Sydney, Sydney, Australia</aff>
            </contrib-group>
            <author-notes>
                <fn fn-type="conflict" id="FN6">
                    <p id="P114">
                        <bold>Competing interests: </bold>No competing interests were disclosed.</p>
                </fn>
            </author-notes>
            <pub-date pub-type="epub">
                <day>13</day>
                <month>1</month>
                <year>2021</year>
            </pub-date>
            <permissions>
                <copyright-statement>Copyright: &#xa9; 2021 Allen N</copyright-statement>
                <copyright-year>2021</copyright-year>
                <license xlink:href="http://creativecommons.org/licenses/by/4.0/">
                    <license-p>This is an open access peer review report distributed under the terms of the Creative Commons Attribution Licence, which permits unrestricted use, distribution, and reproduction in any medium, provided the original work is properly cited.</license-p>
                </license>
            </permissions>
            
            <custom-meta-group>
                <custom-meta>
                    <meta-name>recommendation</meta-name>
                    <meta-value>approve-with-reservations</meta-value>
                </custom-meta>
            </custom-meta-group>
        </front-stub>
        <body>
            <p id="P115">This protocol is for a randomised, mixed methods study exploring the acceptability and feasibility of a multicomponent intervention aimed at increasing physical activity and improving exercise self-management in people with mild to moderate Parkinson&#x2019;s disease (PD). The benefits of exercise for people with PD are well established, yet most people with PD do not perform the recommended amount. Therefore, this project addresses the important issue of how to establish and support long term exercise participation amongst people with PD. The project intervention is delivered via telehealth, and therefore complies with limitations due to the Covid-19 pandemic, as well as providing important information about the acceptability and feasibility of telehealth that can be used in the future (e.g., for people living in rural and remote areas, or who are unable to travel). The project is designed to provide the information required to design an appropriately powered randomised controlled trial exploring the effectiveness of the intervention.</p>
            
            <p id="P117"> General comments</p>
            <p id="P118"> The concept of self-management is clearly explained and justified; however, the self-management component of the program appears to be about 
                <underline>exercise</underline> self-management (rather than self-management more broadly). I suggest this is directly clarified in the text (e.g., by using the term &#x2018;exercise self-management&#x2019; where applicable.</p>
            <p id="P119"> Some abbreviations did not appear to be written in full on the first use &#x2013; eg PWP, MRC</p>
            
            <p id="P121"> 
                <bold>Abstract</bold>
            </p>
            <p id="P122"> The abstract is written clearly and contains the key information.</p>
            
            <p id="P124"> 
                <bold>Introduction</bold>
            </p>
            <p id="P125"> The introduction sets up the rationale for the project and is written in a clear and logical sequence. However, there are two sentences near the end of the second last paragraph that are written poorly and should be revised for clarity and English expression (starting from &#x201c;The use of a video guided exercise health app&#x2026;&#x201d;)</p>
            <p id="P126"> Please consider revising Figure 1. What do the arrows represent? To me, the arrows suggest that one thing is leading to or causing the other, but in this figure this is not necessarily the case. For example, non-motor symptoms do not lead to or cause motor symptoms. The figure legend and associated information in the text suggest the figure shows how these factors influence physical activity, however this is not clear in the figure itself.</p>
            
            <p id="P128"> 
                <bold>Protocol</bold>
            </p>
            <p id="P129"> This is a complex intervention, and therefore I expect it is difficult to clearly describe. The research protocol in the extended data is very helpful &#x2013; I suggest referring to this document in the main text, as has been done for the topic guide, consent form etc. While the overall design is clear, and a research protocol is provided in the extended data, there are some details that I think should be clarified in the main text. 
                <list list-type="bullet" id="L5">
                    <list-item>
                        <p id="P130">Please describe how the BCTs will be embedded into the specialist physiotherapy intervention. The BCTs are not referenced and it appears that some are from the Behaviour Change Taxonomy while others do not follow taxonomy wording (e.g., developing self-awareness). I suggest using wording from the Behaviour Change Taxonomy and referring to the taxonomy.</p>
                    </list-item>
                    <list-item>
                        <p id="P131">Will exercise be progressed during the program? If so, how?</p>
                    </list-item>
                    <list-item>
                        <p id="P132">How will the group exercise sessions work? How many people will be in any one group? Will participants be able to see each other and/or the instructor? If so, this could be distracting and raise safety concerns &#x2013; how will this be managed? How will the exercise level be determined? Will participants be told their level and exercises so they can review the resources on teams prior to the class? Will participants all be doing the same exercise at the same time?</p>
                    </list-item>
                    <list-item>
                        <p id="P133">Will there be communication regarding specific participants between the physiotherapist and fitness instructor? How will this be organised? Will the home exercise program used in the 12 weeks of exercise self-management be the same as that developed during the specialised physiotherapy?</p>
                    </list-item>
                </list> Figure 2 &#x2013; consider adding further information to clarify the location/method of delivery. For example, indicate that consent and assessments will occur in participant&#x2019;s homes via an in-person visit, and that the physiotherapy, fitness instructor exercise group and supported exercise self-management will be using videoconferencing.</p>
            
            <p id="P135"> Randomisation and blinding: the word &#x2018;Yahr&#x2019; has a typo</p>
            <p id="P136"> The level of expertise of the physiotherapists is described in a way that is specific to the UK &#x2013; I suggest revising this to describe it in a way that an international audience will understand.</p>
            <p id="P137"> The volume of intervention in the usual care group is less than the volume of intervention in the</p>
            <p id="P138"> PDConnect group. This is likely to influence the secondary outcome measures and should be taken into account when using the secondary outcome results to design and power a large-scale RCT.</p>
            
            <p id="P140"> The PDConnect program is underpinned by empowerment theory &#x2013; please provide a reference for empowerment theory.</p>
            <p id="P141"> The information about the time required for the 12-week group exercise class is inconsistent. The class is to be a minimum of 60 minutes; however, it includes 40 minutes of exercise and 30 minutes of discussion.</p>
            
            <p id="P143"> Outcome measurement</p>
            <p id="P144"> Acceptability - The sentence stating that &#x201c;Interviews involving those delivering the intervention will be conducted using Microsoft Teams&#x201d; appears to be superfluous.</p>
            <p id="P145"> Will field notes or journaling be used alongside the semi-structured interviews?</p>
            <p id="P146"> What will the fidelity assessment be looking for specifically?</p>
            
            <p id="P148"> Motor function and non-motor function are to be measured using the UPDRS. Are you using the old UPDRS, or the newer, MDS-UPDRS version? A reference would also help to clarify this.</p>
            <p id="P149"> In the motor function measurement section Please specify which activity tracker you will be using, and what the tracker will be measuring (i.e., steps). Is there a justification for wearing the tracker on the wrist when this is likely to overestimate physical activity?</p>
            
            <p id="P151"> Monitoring: the authors note that if more than 5 people report falls, then the data management committee will discuss possible study cessation. Is this any fall, or a fall while undertaking the prescribed exercises? Please clarify. People with PD are known to be at a high risk of falls; therefore, I consider it likely that more than 5 out of 30 people will fall during the course of the study &#x2013; though hopefully not while undertaking the intervention.</p>
            <p id="P152"> Who are the project management group?</p>
            <p id="P153">Is the study design appropriate for the research question?</p>
            <p id="P154">Yes</p>
            <p id="P155">Is the rationale for, and objectives of, the study clearly described?</p>
            <p id="P156">Yes</p>
            <p id="P157">Are sufficient details of the methods provided to allow replication by others?</p>
            <p id="P158">No</p>
            <p id="P159">Are the datasets clearly presented in a useable and accessible format?</p>
            <p id="P160">Yes</p>
            <p id="P161">Reviewer Expertise:</p>
            <p id="P162">My research focuses on exercise and physiotherapy-based interventions for people with Parkinson's disease.</p>
            <p id="P163">I confirm that I have read this submission and believe that I have an appropriate level of expertise to confirm that it is of an acceptable scientific standard, however I have significant reservations, as outlined above.</p>
        </body>
    </sub-article>
</article>
