# Supplementary material for: A collaborative approach to exercise provision for people with Parkinson’s - a feasibility and acceptability study of the PDConnect programme [version 2; peer review: 2 approved]
Source: AMRC Open Res. Author manuscript; Available in PMC 2021 Jun 15. (PMC7610987; doi:10.12688/amrcopenres.12936.2)
Supplement: manifest [file EMS126665-supplement-manifest.txt]

bulksub_meta_xml		meta.xml
manuscript		amrcopenres-2-14059.pdf
figure	fig 1	amrcopenres-2-14059-g0000.tif
figure	fig 2	amrcopenres-2-14059-g0001.tif
supplement	Full Text XML	amrcopenres-2-14059.xml
