# Supplementary material for: A collaborative approach to exercise provision for people with Parkinson’s - a feasibility and acceptability study of the PDConnect programme [version 2; peer review: 2 approved]
Source: AMRC Open Res. Author manuscript; Available in PMC 2021 Jun 15. (PMC7610987; doi:10.12688/amrcopenres.12936.2)
Supplement: meta [file EMS126665-supplement-meta.xml]

<?xml version="1.0" encoding="ISO-8859-1"?>
<nihms-submit>
<manuscript embargo="0" publisher_pdf="yes" show_publisher_pdf="yes" href="https://amrcopenresearch.org/articles/2-29/v2/pdf" doi="10.12688/amrcopenres.12936.2"/>
<journal-meta>
<journal-id journal-id-type="nlm-ta">AMRC Open Res</journal-id>
<issn pub-type="epub">2517-6900</issn>
<journal-title>AMRC Open Research</journal-title>
</journal-meta>
<title>A collaborative approach to exercise provision for people with Parkinson&#x2019;s &#x2013; a feasibility and acceptability study of the PDConnect programme</title>
<contacts>
<person fname="Europe PMC" lname="Helpdesk" email="helpdesk@europepmc.org" author="yes"/>
</contacts>
</nihms-submit>
